# Supplementary material for: Establishment of a prognosis prediction model for lung squamous cell carcinoma related to PET/CT: basing on immunogenic cell death-related lncRNA
Source: BMC Pulm Med. 2023 Dec 15;23:511. doi: 10.1186/s12890-023-02792-y (PMC10724919; doi:10.1186/s12890-023-02792-y)
Supplement: Supplementary file 3 — Supplementary Material 3 [file 12890_2023_2792_MOESM3_ESM.xlsx]

## Sheet: Sheet1
Supplement table 2 List of ICD-related genes-related lncRNAs
ID	TCGA-39-5040-11A-01R-2125-07	TCGA-43-6771-11A-01R-1820-07	TCGA-77-7335-11A-01R-2045-07	TCGA-33-4587-11A-01R-2125-07	TCGA-22-4609-11A-01R-2125-07	TCGA-77-7337-11A-01R-2045-07	TCGA-92-7340-11A-01R-2045-07	TCGA-77-7142-11A-01R-2045-07	TCGA-60-2709-11A-01R-1820-07	TCGA-56-8201-11A-01R-2247-07	TCGA-77-7138-11A-01R-2045-07	TCGA-56-7730-11A-01R-2125-07	TCGA-43-3394-11A-01R-1758-07	TCGA-34-7107-11A-01R-1949-07	TCGA-33-6737-11A-01R-1820-07	TCGA-58-8386-11A-01R-2296-07	TCGA-34-8454-11A-01R-2326-07	TCGA-51-4080-11A-01R-1758-07	TCGA-43-7658-11A-01R-2125-07	TCGA-56-8083-11A-01R-2247-07	TCGA-56-7579-11A-01R-2045-07	TCGA-51-4079-11A-01R-1758-07	TCGA-56-7823-11A-01R-2247-07	TCGA-56-8082-11A-01R-2247-07	TCGA-77-7338-11A-01R-2045-07	TCGA-22-5489-11A-01R-1635-07	TCGA-22-5471-11A-01R-1635-07	TCGA-22-4593-11A-01R-1820-07	TCGA-56-7731-11A-01R-2125-07	TCGA-90-6837-11A-01R-1949-07	TCGA-43-6647-11A-01R-1820-07	TCGA-22-5482-11A-01R-1635-07	TCGA-43-5670-11A-01R-2125-07	TCGA-22-5491-11A-01R-1858-07	TCGA-56-7580-11A-01R-2045-07	TCGA-51-4081-11A-01R-1758-07	TCGA-43-7657-11A-01R-2125-07	TCGA-22-5481-11A-01R-1949-07	TCGA-43-6143-11A-01R-1820-07	TCGA-56-7222-11A-01R-2045-07	TCGA-56-8309-11A-01R-2296-07	TCGA-77-8007-11A-01R-2187-07	TCGA-22-5483-11A-11R-1820-07	TCGA-56-7582-11A-01R-2045-07	TCGA-56-8623-11A-01R-A28V-07	TCGA-77-8008-11A-01R-2187-07	TCGA-90-7767-11A-01R-2125-07	TCGA-85-7710-11A-01R-2125-07	TCGA-43-6773-11A-01R-1949-07
KCNMB2-AS1	0.0175	0.0092	0.0053	0.0119	0.013	0.0167	0.003	0.0046	0.0079	0.0349	0.0171	0.03	0.0199	0.0194	0.0033	0.0272	0.019	0.0206	0	0.0176	0.0196	0.0089	0.0201	0.0411	0.0035	0.0082	0.0039	0.0088	0.0038	0.0108	0.0045	0.0121	0.0438	0.0116	0.0534	0.0371	0.0163	0.0147	0.0326	0.0248	0.0228	0.0291	0.0103	0.0376	0.0244	0.0631	0.0159	0.0158	0.0262
ACTA2-AS1	0.9757	0.0514	0.0952	0.2783	0.1945	0.1808	0.5219	0.1232	0.0982	0.104	0.2301	0.5358	0.3112	0.2196	0.5116	0.6326	0.589	0.277	0.3808	0.2429	0.562	0.7128	1.0559	0.0954	0.0681	0.1106	0.1439	0.0361	0.0737	0.1048	0.0938	0.426	0.4434	0.0955	0.2705	0.4693	0.4703	0.2496	0.106	0.3921	0.1953	0.2219	0.1274	0.27	0.5232	0.8957	0.3755	0.6173	0.4882
LRRK2-DT	11.8584	8.2043	10.8378	10.6813	15.6882	6.5709	18.3474	11.4122	10.1661	13.0522	11.6195	14.3468	11.3403	5.2348	5.3127	14.7537	7.1723	7.7542	12.6553	5.8379	12.6193	10.897	13.2756	4.4718	16.2332	10.9197	12.3367	10.114	14.3113	5.552	15.1977	5.8257	9.918	13.269	7.8793	12.3679	8.0484	14.7524	7.8279	20.925	6.5792	10.8478	16.7536	4.8781	9.0597	8.035	10.3639	8.158	5.1665
AC107959.1	0.6177	0.5901	0.3476	0.3461	0.7815	0.7946	0.8653	0.7761	0.3799	0.8717	0.6516	0.5303	0.6314	0.6666	0.7536	0.6906	0.765	0.8815	0.7206	0.8434	0.8612	1.1355	0.7012	0.7245	0.7524	0.5302	0.5946	0.5337	0.3456	0.7024	1.0905	1.0566	1.1593	0.492	0.6788	1.3084	0.7206	0.6442	0.7118	0.5206	0.7016	0.5127	0.3827	0.6698	0.9263	0.6856	0.9619	0.7345	0.7822
LINC01678	0.0575	0.2263	0	0.2609	0.1785	0	0.3603	0.0251	0.4903	0.2454	0.0375	0.3747	0.1632	0.8485	0.0179	0.3275	0.1042	0.4954	0.1023	0.0241	0.1505	0.3669	0.4626	0.025	0.2501	0.015	0.1057	0.2288	0.4371	0.1479	0.0861	0.106	0.2913	0.3187	0.3116	0.2226	0.1958	0.1447	0.4863	0.2371	0.187	0.1948	0.1497	0.187	0.1067	0.2544	0.3048	0.259	0.1792
AC010149.1	0.216	0.063	0.0365	0.0545	0.1566	0.0287	0.0616	0.2204	0.0181	0.2049	0.1176	0	0.0487	0.1063	0.2017	0.5596	0.1958	0.098	0.0427	0.1208	0.1346	0.0817	0.1656	0.0627	0.1446	0.0942	0.1059	0.0302	0.1043	0.2409	0.0925	0.1328	0.1074	0.0599	0.1464	0.1698	0.1561	0.0604	0.0609	0.0849	0.1172	0.1109	0	0.1406	0.0669	0.1593	0.1636	0.8112	0
AC246787.2	0.0342	0	0	0.1555	0.351	0.0409	0	0	0	0.0975	0	0	0	0.2275	0.032	0.7984	0.5123	0.0466	0.0305	0.0862	0.0768	0.1312	0	0.0447	0	0.0538	0	0	0	0	0.044	0.0237	0.1532	0.0285	0	0.623	0.2546	0.115	0.7823	0	0	0	0.0669	0.0669	0.1908	0.3573	0.0778	3.2795	0.0641
AL121933.2	9.319	4.3663	10.962	10.147	3.3046	4.7797	6.1152	4.5135	3.7985	5.176	3.8901	3.1494	14.799	8.3227	4.0897	7.6553	2.3494	6.2227	5.2465	3.9084	6.767	2.6958	7.6143	2.5335	1.4001	6.5294	6.6876	6.2006	3.2933	7.5711	5.0406	6.7096	6.0867	2.836	5.6383	8.7295	5.2806	5.6469	5.6931	5.7478	8.3599	3.4319	3.4497	2.3225	5.9094	4.0818	9.9075	7.5635	8.5074
AC022126.1	0.1171	0.0577	0.0801	0.0598	0.1146	0.098	0.1051	0.0845	0.1411	0.1	0.0402	0.0501	0.1236	0.0778	0.1258	0.173	0.1593	0.0558	0.0678	0.0737	0.0723	0.1246	0.1145	0.0918	0.0588	0.1011	0.0323	0.0442	0.0955	0.1131	0.0564	0.1499	0.0314	0.0779	0.0655	0.1598	0.0599	0.0492	0.0496	0.0518	0.0477	0.1029	0.0572	0.1944	0.1305	0.0778	0.1154	0.0462	0.1096
AL021978.1	0.1085	0.0178	0.2681	0.1232	0.0759	0.0648	0.1044	0	0.0817	0.0966	0.0266	0.0995	0.3193	0.3005	0.1394	0.3164	1.0703	0.7265	0.1208	0.1366	0.0457	0.0693	0.234	0.0354	0.1226	0.0852	0.0599	0.2473	0.2654	0.0419	0.1133	0.0939	0.3156	0.0339	0.2483	0.9531	0.1765	0.1367	0.1722	0.06	0.3312	2.2577	0.3447	0.1722	0.0378	0.1544	0.072	1.2383	0.4317
PCED1B-AS1	4.2	2.5289	3.3696	5.7972	1.7856	2.879	2.0852	2.9861	3.146	3.0663	2.2831	1.4576	1.5293	3.465	2.5589	5.3258	3.8801	2.0748	2.8074	2.6475	3.6284	1.3531	3.3046	1.836	1.9999	2.4691	2.9771	2.7189	1.2683	1.612	2.9389	2.4428	2.8181	1.9312	3.1897	4.3738	2.9817	3.3883	5.1647	4.8269	3.4857	3.8826	2.571	2.3564	4.3466	4.2535	2.7447	11.0295	1.9729
PSMB8-AS1	5.7026	2.2315	5.1355	5.3988	3.0598	5.3805	4.4949	3.2468	3.9885	3.3753	2.9819	2.4218	2.4779	2.7248	5.0824	5.4019	4.5304	3.9282	4.1484	2.7596	5.9142	3.8186	3.4757	2.9276	4.1234	2.4747	1.8982	2.5074	2.3835	2.2178	2.6365	2.4944	4.5437	3.6602	3.8395	2.7467	3.3886	2.6693	3.1436	1.5515	3.9376	5.4554	1.5001	3.988	5.1647	3.2311	3.0794	8.4256	3.4121
C8orf34-AS1	2.2143	2.9585	2.5457	2.7078	8.2548	4.7709	4.0156	4.7427	3.3554	5.0578	3.3771	3.8862	4.5011	2.8831	2.2614	7.012	2.3995	5.3044	2.6226	1.8873	3.9073	1.8134	2.4805	1.5209	4.7456	2.5173	4.3032	4.8469	2.3714	1.801	3.2454	1.4282	2.8085	3.9779	4.1502	3.2902	2.3665	3.4803	3.5692	7.7305	3.1097	8.2078	6.1627	3.7969	3.7856	4.0888	2.0917	4.7405	2.1188
LHFPL3-AS2	17.132	21.9302	11.0419	8.5556	10.6617	9.7503	11.2282	11.8824	7.4222	9.5444	11.6549	15.0211	10.5831	4.5686	4.2056	8.8699	5.573	5.683	8.4707	7.1528	10.3649	9.5504	16.2101	7.4259	5.9554	7.0801	11.9126	3.0592	10.8209	14.402	10.8761	7.049	8.4578	12.8778	9.5618	8.4844	14.3092	11.1925	12.864	6.9742	5.5308	2.2237	9.4082	14.2605	6.6618	1.5719	21.5146	5.0268	2.4603
AC013553.3	1.4312	0.2481	1.4775	1.9003	0.453	1.9037	1.5008	1.63	0.7318	0.3459	1.2436	0.5282	0.8437	0.6579	1.1853	0.7556	2.9014	1.1151	1.4181	1.1552	0.606	1.7355	0.9005	1.4109	1.6273	1.8652	0.6555	1.4088	0.4108	1.2304	0.6937	1.0463	0.9905	0.921	0.6863	0.7506	1.2297	1.1333	0.7769	0.7641	1.5821	0.8987	0.4749	1.7663	1.1284	2.4333	0.4296	0.1826	0.8591
AC090948.2	0.4417	0.3286	0.537	0.4679	0.9056	0.4926	0.6042	0.4637	0.2217	0.6706	0.5482	0.18	0.5974	0.6195	0.5775	0.5035	0.881	0.7082	0.4193	0.4446	0.4626	0.6642	0.9819	0.3462	0.0591	0.3929	0.4549	0.2036	0.288	0.5685	0.5295	0.7538	1.1328	0.4654	0.5089	0.8184	0.6294	0.5437	0.4485	0.2864	0.2875	0.735	0.1726	0.5462	0.6972	0.4189	0.5354	2.1234	1.047
AC069120.1	0	0	0.0054	0	0	0	0.0184	0.0188	0.0027	0	0.007	0.0175	0.0116	0.004	0.0067	0.0111	0	0.0016	0.0032	0.0135	0	0.0046	0.0041	0	0.018	0.0028	0	0.0068	0.0078	0.0083	0.0069	0.005	0.0064	0.006	0.0182	0.0109	0.0033	0.006	0.0091	0	0.0117	0.0166	0.0035	0.0105	0.01	0.0136	0.0109	0.0121	0
LINC00892	0.4234	0.3346	2.6002	0.7159	0.4912	0.8363	0.4654	0.2835	0.1496	0.7994	0.2879	0.1585	0.1227	0.5071	1.7672	1.1149	0.3878	0.8391	0.8383	0.2718	1.1925	0.3126	0.7353	0.2144	0.4947	0.2916	0.1907	0.6355	0.0376	0.3804	0.3829	0.5859	1.5847	0.5678	0.8697	0.3144	0.6825	0.7107	0.3363	0.107	0.5344	1.7573	0.2026	0.7761	0.8786	0.418	0.1375	1.4993	0.3234
LINC00324	2.4329	0.4765	2.8974	4.2008	1.0779	1.8871	0.9275	1.5491	1.3991	1.737	1.4147	0.9947	1.5277	1.4398	2.5104	3.9431	3.2871	2.0958	1.8317	1.2345	1.5574	1.1882	1.3392	0.7189	2.2592	1.2334	1.5226	1.5343	0.7108	1.0534	2.09	1.8433	1.2988	1.3005	1.849	1.3464	1.6382	1.3658	2.0047	1.1567	1.7266	1.6813	0.8573	1.8222	2.2665	1.1046	0.973	3.9546	0.9405
AC083855.2	16.4913	4.6983	1.8425	4.128	3.1265	1.7065	4.3593	1.2639	5.1758	2.7183	1.8226	2.1523	1.4421	4.4505	4.0015	4.8534	1.965	2.6075	2.4242	2.3194	3.522	2.5163	9.4529	10.7598	3.4193	3.0502	2.3455	3.4344	6.2625	11.1451	4.458	5.251	4.7544	3.5364	2.1781	5.5642	4.8307	4.5581	1.8129	2.1733	2.3514	5.6344	3.148	8.1226	2.5907	3.9065	9.8268	2.1145	4.631
LINC00968	2.5929	1.6825	7.8515	1.3372	2.2052	4.2761	5.3528	2.8202	4.583	1.9715	1.8741	1.3621	1.3421	1.19	3.9867	0.7356	2.1722	3.4806	2.2728	6.4131	2.6605	2.4946	3.8998	2.9298	2.5893	1.7063	2.3769	1.0256	1.591	3.3157	2.4914	5.1056	3.7971	4.2152	2.9969	1.6192	3.1151	2.135	1.1596	0.5797	1.059	1.1985	1.6087	2.1704	1.1947	1.2764	6.2184	0.9442	1.1532
AC090948.1	0.8773	0.5361	0.5977	0.3777	0.592	0.8313	1.0604	0.8336	0.4782	0.818	0.5335	0.8876	0.491	0.335	0.5085	1.1286	0.6171	0.6863	0.9154	0.9135	1.3238	1.0171	0.974	0.7508	0.3646	0.9972	0.3338	0.5704	0.5917	0.5139	0.6216	0.6279	0.8389	0.5787	1.2302	1.1007	0.4779	0.7871	1.5103	0.5884	0.64	0.6991	0.4138	0.8564	0.6741	0.8895	0.848	1.6701	0.2831
LINC01150	0.5242	0.4028	1.3796	0.8126	0.7507	0.6874	0.4154	0.7214	0.5101	0.8188	0.476	0.3751	0.5914	1.1043	0.3224	1.0334	0.2608	0.5395	0.4779	0.6917	0.8894	0.2612	0.838	0.167	0.4751	0.4516	0.9028	0.6268	0.5279	0.7504	0.5419	0.6988	0.5033	0.3297	0.9748	0.898	0.6297	0.6009	0.8979	0.7461	0.7699	0.5791	0.5621	0.8237	0.4808	0.4244	0.6296	0.8211	0.4307
AC099524.1	0.1717	0.0507	0.0914	0.1267	0.08	0.2052	0.1395	0.1239	0.097	0.1956	0.1515	0.0525	0.0976	0.2377	0.0722	0.4805	0.3387	0.1753	0.0611	0.0972	0.0867	0.0329	0.1185	0.1683	0.1035	0.1146	0.0758	0.0918	0.0933	0.0796	0.193	0.0832	0.0538	0.1143	0.0873	0.1996	0.1756	0.2162	0.4287	0.0304	0.0978	0.1508	0.1175	0.1006	0.1794	0.1466	0.0455	1.2965	0.1928
LINC01614	0.0769	0.0841	0.5843	0.2618	0.0717	0.1225	0.1315	0.1345	0.1158	0.2918	0.0502	0.094	0.156	3.0083	0.3111	0.4382	0.3137	0.221	0.1141	0.2257	0.4889	0.1527	0.2652	0.1004	0.3861	0.1609	0.0848	0.6122	0.1393	0.4354	0.0823	0.4433	0.5044	0.1066	1.0422	0.4015	0.0715	0.1291	0.347	0	0.1668	4.4067	0.1753	0.6005	0.6068	1.2641	0.2524	0.2021	1.2471
PRKAR1B-AS1	6.9066	2.9675	1.4502	2.9138	2.1385	1.3573	1.2238	1.1328	4.2415	3.4922	1.2021	4.2498	3.9178	3.6227	2.249	4.8383	3.7078	2.8247	1.4762	0.7432	2.0394	2.3303	4.4933	12.4639	2.2589	0.7311	1.504	4.2984	8.2707	1.2281	1.4152	1.9019	2.439	1.2473	1.432	5.5453	1.8157	2.2883	2.9414	0.9843	2.847	7.7078	1.7981	1.7965	3.987	3.8357	1.618	2.9438	3.699
AC011899.2	0.6191	0.6007	0.45	0.7332	0.1505	1.2221	0.8515	1.6953	0.8916	0.8045	1.2923	0.7898	1.4526	1.4009	0.2765	1.1297	0.5125	1.3802	1.2458	1.4224	0.9061	0.4697	1.0833	0.211	0.2703	0.8662	1.1583	1.049	0.585	1.4343	0.7778	0.5401	0.891	0.515	1.9155	1.1154	1.5759	1.1522	2.551	2.023	1.2704	0.7962	0.9731	1.8131	1.4621	0.7659	1.4683	1.2738	0.6045
LINC02416	0	0	0	0	0.0287	0	0	0.0404	0	0.0438	0	0	0.0624	0.1362	0.0574	0.4303	0.1255	0.0698	0	0	0.0345	0.0524	0	0	0	0	0.0679	0.058	0	0.0238	0.0198	0.0638	0	0	0	0.1865	0	0.1291	0.052	0	0.0501	0.1422	0	0.1201	0.0857	0	0	0.5198	0.1727
AL356234.3	0.0286	0.0282	0.0435	0.0487	0.0133	0.0342	0.0367	0.0188	0.0216	0	0.0421	0.0525	0.029	0.0951	0	0.0445	0.5452	0.0195	0.0637	0	0.0321	0.0061	0.1152	0.0187	0.0431	0	0.0316	0.036	0	0.0774	0	0.0099	0.0128	0.0238	0.0146	0.0072	0.0266	0.036	0.0121	0.0127	0.0932	0.0529	0.042	0.0978	0	0.1494	0.0108	0.8227	0.0804
MAGI2-AS3	2.8335	1.763	2.8046	1.9938	2.7286	2.6736	3.0159	3.6616	2.2096	1.7678	2.6629	1.6122	1.9382	1.3682	3.2034	1.7406	2.4996	1.7744	2.034	2.8083	3.1081	2.3391	2.2841	4.0159	2.8645	1.5642	1.4828	1.4318	2.0044	1.6912	2.2694	2.1303	2.5148	1.9887	2.874	1.4045	2.0777	1.5826	1.3577	1.4905	1.6764	1.5894	1.5339	2.9503	2.487	1.9	2.3392	1.7026	1.7827
AC005479.1	2.9606	3.831	0.5571	0.448	1.4716	0.9433	1.5911	0.925	1.9952	2.1269	1.0499	2.5855	1.9678	0.5932	0.9743	1.4464	0.8436	1.1003	0.7529	0.5321	2.2779	2.6161	2.7235	1.6205	1.0761	0.5311	1.1822	0.4431	1.1337	0.7186	2.9877	0.7803	1.2865	0.6567	0.344	7.2384	1.546	2.2009	0.5488	0.8975	0.8719	1.5379	3.9396	0.6606	0.7069	1.2837	4.657	1.6203	1.1609
AC022164.1	0.5778	0.2814	0.3777	0.3949	0.388	0.438	0.7597	0.3587	0.2292	0.2122	0.5296	0.3874	0.4412	0.2133	0.4294	0.396	0.5154	0.4595	0.2931	1.1726	0.7181	0.2036	0.3429	0.6574	0.2621	0.356	0.2811	0.3827	0.2836	0.3742	0.3391	0.7136	0.8949	0.1809	0.5559	0.6342	0.3868	0.2347	0.2524	0.3845	0.6067	0.3331	0.4674	0.6793	0.8307	0.3418	0.4896	0.42	0.1628
MMP2-AS1	2.5945	0.3069	0.2063	0.7362	0.4639	0.1712	4.443	1.049	1.9815	2.6836	1.1898	0.3412	0.15	0.4677	0.155	0.2579	0.8924	0.6537	1.1949	0.5694	2.7588	0.3146	0.7111	0.2167	0.0454	0.367	0.4078	0.1707	0.9671	0.1573	0.2809	0.2661	1.6126	0.1004	0.4217	6.4411	0.5187	0.7027	0.1532	6.1684	3.2404	1.3317	0.1769	0.6406	1.2816	2.4751	0.7543	1.2237	0.2399
AC090425.3	0.1989	0.3046	0.1511	0.1881	0.5561	0.3961	0.3685	0.696	0.1747	0.3774	0.3898	0.4458	0.2287	0.0734	0.1857	0.1546	0.4058	0.2557	0.3836	0.2502	0.4463	0.4233	0.2287	0.6928	0.2996	0.2342	0.3292	0.1875	0.2522	0.1536	0.3406	0.1605	0.4152	0.193	0.337	0.3183	0.4313	0.4173	0.1683	0.469	0.1618	0.2451	0.1619	0.3236	0.277	0.3773	0.3265	0.1868	0
AC008083.3	0.521	0.2565	0.2475	0.1478	0.3642	0.1945	0.3341	0.47	0.0735	0.139	0.1595	0.3185	0.185	0.3245	0.7299	0.9112	0.31	0.2364	0.4058	0.5326	0.6577	0.291	0.4119	0.2977	0.3925	0.4345	0.1078	0.1433	0.3185	0.2515	0.1673	0.4506	0.8448	0.298	0.3973	0.6582	0.4842	0.2187	0.3031	0.2015	0.212	0.2107	0.4454	0.1907	0.3628	0.3398	0.148	1.3943	0.1828
AL161891.1	0.1254	0.1246	0.1143	0.1138	0.2037	0.2354	0.3277	0.2209	0.2373	0.1937	0.2246	0.1489	0.1483	0.1269	0.1372	0.1504	0.1462	0.1821	0.2455	0.2524	0.2854	0.279	0.243	0.2199	0.0863	0.2587	0.1976	0.1711	0.1168	0.2241	0.2508	0.1512	0.2756	0.1967	0.2367	0.1738	0.1431	0.1864	0.2183	0.3294	0.1108	0.1954	0.168	0.3707	0.2096	0.299	0.2633	0.335	0.1073
AC243960.1	1.1187	0.3709	1.3146	1.5708	0.6557	1.2402	0.6705	0.7869	0.4167	0.6073	0.9945	0.2961	0.4165	0.8046	0.5385	3.4422	3.3096	0.6332	0.6672	0.5659	0.7764	0.4025	1.2599	0.5122	0.4865	0.5703	0.3309	0.4567	0.2131	0.5967	0.3999	0.4468	0.7738	0.7387	0.809	0.9791	0.7181	0.6389	2.0592	0.4895	0.5631	1.3114	0.2817	1.3511	0.9317	1.0173	0.4981	6.0036	0.3885
AL445493.3	1.2186	0.2742	0.4762	0.8298	0.8437	1.4976	1.9945	1.7361	0.3669	0.2478	0.8188	0.8939	0.9324	0.3084	0.3251	0.866	0.3788	0.4108	0.4648	1.358	0.3125	1.5707	2.1619	0.5457	1.3288	0.4646	0.6146	0.372	0.681	1.2368	0.6037	0.5781	0.7475	1.0426	1.1681	0.563	1.2295	0.4968	0.9133	2.6783	1.0199	1.4162	0.3402	2.1073	1.1153	0.7265	0.976	1.2161	0.1303
LINC01352	0.6733	0.1473	2.4138	0.3331	0.5792	0.7426	0.9299	1.4951	0.3899	0.8354	1.3871	1.2242	0.2872	0.4206	2.2571	0.5904	1.2679	2.2953	1.4136	1.5422	0.9492	1.4695	0.5558	0.5863	0.7109	0.42	0.5905	0.293	0.2064	1.0932	0.6541	1.6005	0.8803	0.6031	0.5792	0.9596	1.6203	0.9129	0.3214	0.3663	1.1238	0.6543	0.3205	0.9943	1.6831	0.7532	0.497	1.2255	0.5815
SAMD12-AS1	0.0791	0.075	0.0734	0.1097	0.1228	0.1102	0.0864	0.121	0.086	0.1063	0.0775	0.0913	0.0731	0.034	0.1149	0.1092	0.0657	0.0658	0.0782	0.0829	0.0789	0.0673	0.1414	0.0688	0.1059	0.0965	0.0969	0.0828	0.0477	0.0848	0.0621	0.1033	0.0668	0.0694	0.0982	0.0511	0.102	0.0627	0.0966	0.0699	0.143	0.1299	0.0558	0.0772	0.0979	0.0875	0.0899	0.0495	0.0329
AC026202.2	0.4696	0.1622	0.6385	0.6171	0.4837	0.3248	0.1268	0.227	0.093	0.211	0.2664	0.2115	0.4011	0.5747	0.3	0.4994	0.5042	0.2579	0.198	0.1866	0.5269	0.3155	0.2558	0.2583	0.3723	0.2328	0.409	0.3418	0.2417	0.2672	0.2063	0.1881	0.2874	0.3084	0.3015	0.6619	0.5512	0.2697	0.8783	0.3059	0.362	0.1371	0.0966	0.3619	0.2409	0.6329	0.2434	0.6405	0.1388
AC037198.1	1.0422	1.2641	0.3099	0.6172	1.1614	0.5685	0.6974	0.1784	0.7846	1.4834	0.2664	0.1662	0.3861	1.681	0.7194	1.6201	0.1849	0.3084	0.2823	0.4561	0.9915	1.6682	0.9379	0.8879	0.7282	0.0711	0.55	0.2848	0.6155	0.9448	0.2037	0.4859	0.2027	0.0942	0.0461	2.8395	0.2737	0.1902	0.441	0.5609	1.8068	0.775	0.2878	0.4866	1.0414	1.01	1.1329	0.3829	2.1625
AC004687.1	1.8907	1.1672	0.0155	1.4615	1.2192	0.0733	0.4893	0.2146	1.1386	1.3091	1.5922	0.2999	0.1327	0.8601	0.1241	4.2895	1.0286	0.4916	0.3184	0.6044	1.0894	0.8656	0.7874	1.4952	0.0718	0.3369	0.3045	0.3533	0.5775	0.2683	0.6694	0.4172	1.5452	0.391	1.3507	2.4739	1.0922	0.4718	0.9859	0.3976	0.7651	2.6359	0.0999	1.4367	5.4945	1.8127	0.5188	18.701	0.5547
AC004847.1	1.1819	4.3409	1.1623	0.6904	1.1258	1.9729	2.4298	1.3228	2.1458	1.6203	1.2858	1.3069	1.5621	1.9921	1.5096	2.9585	1.7611	3.3559	1.5161	1.2684	1.9015	1.3944	1.6189	3.1898	1.8591	1.3506	1.3616	3.5125	3.702	0.9866	1.6743	2.1766	1.6949	1.359	2.0321	2.2661	1.276	1.6631	2.9489	1.5368	2.5882	6.7243	2.3011	2.0531	2.7598	4.344	0.8625	3.4859	2.6836
AC006033.2	0.5823	0.8142	1.0645	0.8237	0.8651	1.7645	0.9885	0.3654	1.1625	0.7687	1.3395	0.5159	0.7019	0.9345	0.4019	1.115	1.0903	1.0148	0.6685	0.5627	1.1836	0.3304	0.7278	0.6063	1.1442	0.9935	1.2291	0.663	0.6511	0.4692	0.7316	1.2319	0.5285	0.3369	0.7807	1.0405	0.7685	0.9208	0.557	1.1416	0.7554	0.8503	0.5442	0.898	1.2341	0.6964	0.7225	1.6354	1.4372
AC006369.1	0.2668	0.0438	0.4923	0.2595	0.1332	0.2049	0.0815	0.1	0.1219	0.1492	0.1587	0.0349	0.0309	0.1372	0.2936	0.3555	0.1944	0.1556	0.0678	0.0959	0.2994	0.0973	0.2082	0.0996	0.0861	0.0598	0.021	0.0838	0.0414	0.103	0.1469	0.145	0.2557	0.1585	0.155	0.313	0.1682	0.1679	0.129	0.0337	0.093	0.1674	0.1117	0.1395	0.5043	0.1265	0.065	0.4402	0.0535
LINC00996	1.4688	0.5122	0.9301	1.1895	0.9126	0.4204	0.726	1.4153	0.6507	0.8166	1.3342	0.4863	0.7605	1.0504	0.4572	1.6648	0.7803	1.1108	1.6137	0.7026	1.2103	0.3321	1.3898	0.3897	0.3073	0.7325	0.5317	0.327	0.3741	1.0338	0.2997	1.0321	1.3413	0.4836	1.1666	2.1339	1.0166	0.7512	1.2429	2.5838	1.6433	0.4314	0.725	0.5153	1.8326	0.6022	1.4663	5.5163	1.2312
LINC02606	0.3546	0.2452	0.9719	0.618	0.4013	0.6355	0.8283	0.5483	0.3193	0.3965	0.5025	0.3793	0.4239	0.5749	0.9402	0.4921	0.6803	0.5861	0.6199	0.6373	0.4405	0.6683	0.5752	0.2977	0.5977	0.6908	0.5379	0.6407	0.1651	0.8606	0.5286	1.0163	0.8893	0.7637	0.7016	0.4159	0.9414	0.4995	0.4983	0.3471	0.7316	0.7141	0.3217	0.8592	0.5291	0.5945	0.5469	0.7063	0.6399
AL023653.1	0.8151	0.4681	0.3871	0.1156	0.4273	0.3043	0.7405	0.4011	1.3806	1.1601	1.1481	0.4983	0.3307	0.3949	0.3806	1.4254	0.6928	0.786	0.9975	0.5128	0.9718	1.0624	0.3515	1.3309	0.6651	0.3599	0.4497	0.4483	0.9965	0.5114	0.8833	0.423	0.9115	0.5509	0.7251	1.7506	0.2841	0.6841	0.9915	0.6757	0.4145	0.8477	0.3982	0.9449	1.4191	1.063	0.8105	3.0422	0.286
LINC02195	0.226	1.1123	0.2576	0.4488	0.5791	1.0799	0.5313	0.2224	1.1907	0.6432	0	0.4834	0.0688	0	1.8464	0.4391	0.2305	0.5127	0.8547	0	0.9508	0.1202	0.3897	0.3689	0.1702	0.1773	0.0623	0.3196	0.1842	0.0436	0.399	0.2736	0.5054	0	0.2871	0.7993	0.1575	0	0.0956	0.0499	0.4597	2.2977	1.1039	0.386	0.8655	0.9644	0.5136	0.1909	0.6343
AC243960.3	3.0507	0.8887	0.6251	2.7233	1.2299	0.3481	0.6594	0.6522	2.8642	2.4637	0.7389	0.1886	0.1808	1.9358	0.5442	3.0372	0.7459	0.5288	0.3966	0.4097	0.4038	1.6413	0.7292	1.791	1.5492	0.6188	0.6051	0.7002	1.2479	0.5294	0.7814	0.581	0.3373	1.4541	0.9758	0.996	0.5893	0.748	0.8992	0.8183	0.5857	1.2992	0.2679	0.6023	1.1936	0.5527	0.844	1.0621	0.6415
AC002480.1	0.2595	0.493	0.2387	0.3023	0.2164	0.2366	0.2511	0.1434	0.4267	0.0875	0.1271	0.2672	0.1524	0.1664	0.236	0.2972	0.5572	0.3161	0.3282	0.1804	0.3908	0.2558	0.1492	0.3657	0.1234	0.0697	0.1582	0.1159	0.3785	0.058	0.1886	0.2126	0.1344	0.159	0.236	0.4072	0.311	0.149	0.104	0.1026	0.3556	0.3788	0.1468	0.06	0.3329	0.434	0.1707	0.9233	0.23
AC002480.2	0.6128	0.6059	0.389	0.3786	0.7735	0.3429	0.5239	0.2646	0.438	0.2318	0.2964	0.294	0.3273	0.3865	0.4636	0.3497	0.8018	0.3379	0.504	0.2733	0.618	0.383	0.1873	0.7295	0.187	0.2131	0.2396	0.1707	0.6575	0.0719	0.4433	0.4562	0.1943	0.1097	0.4337	0.3371	0.209	0.2409	0.1182	0.3361	0.4292	0.4374	0.2653	0.1969	0.6374	0.4709	0.1293	0.472	0.4791
AC035139.1	0.1825	0.1597	0.0925	0.069	0.0567	0	0.104	0.2395	0.1832	0.2597	0	0.0744	0.0247	0.0674	0.1136	0.3783	0.2482	0.4141	0.2707	0.0765	0.273	0.2848	0.2798	0.1589	0.1222	0	0.0671	0	0	0.047	0	0.0421	0.2721	0.1012	0.3092	0.7685	0.0565	0.2042	0.0515	0	0.396	0.2812	0.0594	0.1782	0	0.2885	0.3226	0.8225	0.1138
HLA-DQB1-AS1	0.9928	2.666	3.155	1.844	1.6824	3.7386	0.9518	0.9475	8.2441	5.3526	2.7416	1.1771	2.002	1.999	0.7867	6.454	1.7595	3.4267	2.1423	2.082	8.9798	2.8939	4.5666	2.7116	1.0576	1.2752	1.361	1.8155	0.7193	1.1385	1.6809	0.4996	3.0684	0.7758	2.2635	8.651	3.4669	4.2171	3.6661	5.7992	3.2316	2.0581	1.558	2.7609	7.2075	5.7929	4.6044	8.6105	2.8716
AC007336.2	1.0436	0.2153	0	0	0.0834	0	0.1785	0.1174	0.2245	0.8487	0.2337	0.7291	0.2299	0.2641	0.0278	0.2317	0.1217	0.1894	0.0531	0.0375	0.0335	0.3426	0.5143	0.1947	0.2096	0.0468	0.3948	0.3561	0.162	0.1612	0.2681	0.3919	0	0.0496	0.5153	0.8136	0.0554	0.1752	0.2271	1.3445	0.2426	0.1929	0.2039	0.4948	1.2458	0.0848	0.7003	0.8063	0.1674
CCR5AS	2.9114	2.0605	1.8084	1.839	1.6044	1.5729	2.0347	2.2589	2.1535	1.3332	1.414	1.919	2.907	2.9436	4.2557	3.3451	2.0659	2.0908	1.8477	1.8156	2.6134	1.7132	1.572	2.1825	1.4747	0.5564	1.0615	1.9096	1.3756	2.1701	1.7558	2.1894	1.5175	2.4217	1.5185	1.6248	1.8351	2.3799	1.6067	1.0745	1.7305	4.8679	1.7068	1.1616	2.7151	1.2967	1.3426	1.7971	2.9849
AC008972.1	0.3373	0.2725	0.3155	0.0884	0.653	0.186	0.3772	0.3746	0.6251	1.5512	0.3814	0.6662	0.2948	0.431	0.4604	0.3227	0.6353	0.8007	0.3695	0.3265	0.5532	0.5191	0.2685	0.1695	0.3909	0.3462	0.3722	0.8645	0.8178	0.4409	0.5832	0.1975	0.7429	0.3022	0.6595	0.8786	0.4823	0.5227	0.5709	2.3174	0.1267	0.8156	0.6846	0.456	0.3253	0.4923	0.3342	0.4971	0.777
AC008972.2	0.9413	1.0371	0.7153	0.9539	1.9739	0.6829	0.8336	0.7499	1.645	3.8279	0.8894	1.4386	0.9958	2.3453	1.1617	1.9859	1.4174	1.8611	1.167	0.8883	0.6036	1.2162	1.5463	0.6587	0.9454	1.0291	1.2241	1.5637	1.4979	1.1423	1.5544	0.8373	1.7745	0.6991	1.2646	2.7692	1.2497	1.8905	1.2802	4.6371	1.6961	2.1133	2.2665	0.9846	0.8897	0.7653	0.9169	1.4015	1.8246
AC007823.1	0.1167	0.0626	0.0967	0.0722	0.1186	0.1394	0.1451	0.3618	0.024	0.0755	0.2702	0.1426	0.1549	0.0939	0.1288	0.1319	0.1298	0.0962	0.085	0.0534	0.1904	0.0858	0.0732	0.1385	0.1917	0.0333	0.0351	0.0667	0.0691	0.0573	0.109	0.1027	0.1139	0.1235	0.3558	0.0697	0.138	0.1335	0.0628	0.1688	0.0518	0.1961	0.0829	0.1553	0.1034	0.1911	0.1125	0.239	0.0794
AP001434.1	0.9259	0.9495	1.2312	0.7224	1.1325	0.484	3.5128	0.7593	0.8277	0.9883	1.4175	1.415	1.5966	1.2175	0.4864	0.9895	0.1574	0.9453	0.6696	0.2912	0.7142	1.0836	0.6654	0.0756	1.3367	0.9084	1.2131	0.6911	0.3773	0.4916	0.706	0.5605	0.7248	1.3959	0.4706	1.3159	0.6453	1.0685	0.4897	2.6606	0.1883	1.2838	1.7527	0.5084	1.2895	1.2075	0.5699	0.7824	0.7581
AL731567.1	3.415	2.7606	0.4371	1.1016	0.536	0.8161	1.5675	1.8868	1.7048	2.0465	2.2895	0.9669	0.7001	0.9155	0.3021	3.5204	1.5645	1.4191	1.0238	2.7589	2.8638	0.8415	2.9348	2.8173	0.1805	0.7054	1.4279	0.9038	0.9375	0.4719	1.4312	0.8207	1.415	0.2392	2.5217	8.4834	1.3028	1.7198	2.3422	4.2591	4.6217	1.2295	0.562	2.1757	4.8065	2.8981	3.7856	6.359	2.0182
LINC01215	0.3844	0.1935	0.2824	0.3854	0.4717	0.2679	0.5862	0.227	0.3666	0.3739	0.1507	0.1645	0.2054	0.5038	0.2154	2.0019	1.5075	0.3053	0.1027	0.1854	0.3954	0.1445	0.3242	0.5189	0.2445	0.1609	0.1131	0.4229	0.1253	0.1435	0.1852	0.1419	0.2866	0.3251	0.1824	0.3821	0.4347	0.3764	1.594	0.2096	0.292	0.6041	0.313	0.4816	0.7675	0.2856	0.1408	7.8474	0.2038
ANKRD44-AS1	2.774	0.1198	3.1619	5.5512	0.8164	1.1775	3.0896	0.9579	7.2814	2.026	2.432	15.3511	5.2724	0.6871	4.9767	4.4824	1.0921	2.1035	11.3706	0.7807	12.2457	0.4505	3.5675	2.6699	1.393	10.1129	5.9604	0.2983	3.6492	0.2819	0.8438	3.2829	17.6657	0.3643	0.2598	1.6416	6.309	5.9433	0.2162	0.355	18.3553	4.3864	0.1783	4.1334	12.6586	1.3156	7.9366	4.9352	7.9238
CARD8-AS1	3.7449	1.7716	4.8199	4.8918	2.5705	3.3861	2.9351	3.4531	4.5843	2.3649	3.8182	1.4746	2.3272	2.1762	3.2295	5.061	4.3246	3.1576	2.4324	2.0057	3.3314	2.3334	3.4818	2.4348	2.3295	2.3435	2.3731	2.8152	1.7782	3.12	2.0908	3.0753	2.6938	2.2521	3.4471	2.4807	2.5082	2.0105	2.9049	2.3268	2.6767	4.8186	1.2691	4.8499	3.9237	2.624	2.5497	7.8974	4.0409
LINC00861	0.6447	0.1469	0.3141	0.2862	0.41	0.3942	0.3535	0.4628	0.0871	0.1997	0.3921	0.1461	0.1723	0.1449	0.2993	0.5041	0.8433	0.2521	0.3663	0.2648	1.032	0.0718	0.6847	0.4037	0.2323	0.1846	0.1172	0.1657	0.101	0.0849	0.2643	0.3805	0.4733	0.112	0.3894	0.4878	0.3419	0.2769	0.3017	0.0838	0.1883	0.4049	0.1575	0.5239	1.479	0.509	0.2227	3.8993	0.2307
LINC02471	1.505	0.5458	0.4254	1.4345	2.0561	0.4305	0.7038	0.5601	0.7845	1.1716	0.5622	0.4609	0.5848	0.3959	0.2511	1.5898	0.3393	0.4377	0.6759	0.4185	0.6469	0.4825	0.9147	0.2027	1.3222	0.2415	0.841	0.4599	0.753	0.351	0.5518	0.4583	0.4066	0.4772	0.3889	0.7437	0.6465	0.67	0.4573	1.3944	0.3518	1.1837	1.3026	0.1623	0.4864	0.1761	0.672	0.6215	0.2697
AC116914.1	0.1252	0	0	0.0474	0	0.0997	0.0357	0.0548	0.0314	0	0	0	0	0	0	0.2595	0.0568	0.0379	0.0371	0.0525	0.0468	0	0.096	0.0545	0	0.0328	0	0.0262	0	0	0	0.0289	0.0747	0	0.1697	0.0843	0.0388	0.035	0.1765	0.369	0.4075	0	0	0.0815	0.1162	0.1979	0.0316	0.094	0
AC007728.2	0.3215	0.307	0.1333	0.1603	0.1589	0.1572	0.1958	0.1726	0.3594	0.1733	0.21	0.1251	0.1423	0.2212	0.1683	0.4014	0.2253	0.2719	0.1995	0.2084	0.3553	0.2073	0.3529	0.42	0.0979	0.1874	0.1398	0.1715	0.2912	0.0978	0.1783	0.2056	0.2833	0.0648	0.2031	0.5244	0.1766	0.2085	0.2803	0.1852	0.3251	0.3828	0.119	0.2758	0.3596	0.3512	0.2805	1.3613	0.237
TSPOAP1-AS1	0.5314	0.3094	0.5862	0.574	0.5272	0.6811	0.6413	0.4555	0.6227	0.5734	0.5291	0.4716	0.626	0.4366	0.4723	0.6929	1.0842	0.5932	0.6409	0.4206	0.7213	0.3976	0.4288	0.5542	0.6069	0.4743	0.4351	0.3718	0.34	0.3575	0.5642	0.5071	0.5828	0.4563	0.6667	0.6562	0.5974	0.4425	0.8559	0.3676	0.286	0.5586	0.3392	0.5858	0.7402	0.4431	0.4059	3.0375	0.2727
AC137932.2	0.0977	0.1844	0.0371	0.0277	0.1593	0.1313	0.094	0.0961	0.2574	0.2433	0.1077	0.1344	0.2527	0.0947	0.0798	0.0949	0.0996	0.1829	0.1413	0.0922	0.37	0.2183	0.1404	0.1595	0.184	0.1342	0.0808	0.2072	0.0796	0.1509	0.196	0.1098	0.2076	0.2133	0.0621	0.2654	0.0794	0.1025	0.0723	0.1404	0.0994	0.2822	0.0835	0.2742	0.2211	0.1853	0.111	0.1101	0.1371
AC007278.1	0.6508	0.4682	0	0.1136	0.14	0.1196	1.2306	0.1642	0.8196	0.9797	0.2453	0.1836	0.1676	0.097	0.1403	0.5642	0.2383	0.2896	0.1894	0.2677	0.9409	0.1971	0.4173	1.0953	0	0.0688	0.069	0.1731	0.7616	0.116	0.2572	0.0433	0.4702	0.0937	0.0636	1.1257	0.093	0.2941	0.1694	0.1439	0.2851	0.1388	0.0489	0.1344	0.4009	0.2493	0.1707	0.3525	1.7332
LINC00924	0.21	0.2544	0.3559	0.4995	0.4403	0.3281	0.221	0.1113	0.1793	0.1724	0.4194	0.1037	0.2326	0.4114	0.626	0.1946	1.2521	0.3078	0.2264	0.1677	0.1586	0.2853	0.2322	0.385	0.4339	0.2345	0.5079	0.6244	0.1185	0.7234	0.2749	0.4442	0.289	0.4534	0.5952	0.3612	0.6229	0.2847	0.3519	0.1607	0.1314	0.3658	0.2012	0.6346	0.1294	0.5132	0.1927	0.8417	1.0504
GK-AS1	1.7603	1.8252	0.1939	0.3475	0.5944	0.3963	1.9631	0.8703	1.2291	1.6339	0.5249	0.6862	0.8281	0.452	0.0476	0.7138	0.3123	0.683	0.5677	0.7703	1.145	0.8578	1.7014	1.033	0.0512	0.1402	0.3941	0.2405	0.4713	0.2758	0.7536	0.3883	0.7531	0.0849	0.8299	2.6815	0.3319	0.7708	0.3238	1.1955	1.204	0.7311	0.4985	0.9215	0.7817	0.8711	0.8311	1.6672	1.2891
MIR100HG	0.731	0.6027	1.0907	0.7553	0.8698	0.4668	0.5145	0.9212	0.8012	0.5751	0.4527	0.5323	0.6899	0.5668	1.3653	0.802	0.7805	0.3946	0.3287	0.3165	0.4221	0.5117	0.6372	0.583	0.634	0.3735	0.3281	0.5378	0.3414	0.3384	0.3	0.6197	0.5129	0.4431	0.8976	0.6705	0.5166	0.4651	0.5597	0.3034	0.3359	0.5589	0.3789	0.5529	0.4207	1.3097	0.5016	0.6421	0.5001
AL390755.1	0.3663	0.1703	0.2145	0.1169	0.3911	0.4422	0.3197	0.2153	0.5658	0.2987	0.3701	0.4105	0.1858	0.0929	0.652	0.2313	0.1349	0.4795	0.163	0.2976	0.1584	0.1332	0.0614	0.3389	0.2797	0.1527	0.3831	0.1703	0.4644	1.0165	0.2377	0.4725	0.6348	0.4729	0.1435	0.2121	0.117	0.1025	0.071	0.226	0.2235	0.1375	0.205	0.324	0.2391	0.0615	0.0665	0.1161	0.4498
AC007877.1	1.8106	0.8879	1.5815	1.6298	1.4353	1.7655	1.3879	1.857	1.5353	2.6658	0.8769	1.3231	1.1822	0.991	2.3128	1.7146	0.9623	0.5194	1.9264	2.4614	1.6113	0.4872	0.7179	1.7126	1.6303	0.9474	0.7118	0.5233	1.176	1.9125	0.9355	1.7423	1.3964	1.4888	1.0791	1.5039	0.8316	1.38	0.7749	0.8097	1.9644	1.366	0.9354	2.0723	1.4203	1.2436	1.7975	0.9145	1.0516
LPP-AS2	0.5416	0.5886	0.7611	0.6874	0.8032	0.7653	1.3144	0.68	0.7189	0.8785	0.7931	1.0608	0.8553	0.7996	0.9027	0.6155	0.9028	1.3502	1.0262	1.1576	0.954	1.3978	0.6763	0.8671	0.8129	1.0192	0.9381	0.8675	0.7847	0.8814	1.1518	1.2328	1.641	0.8622	0.9117	0.8475	0.9686	0.6256	1.0693	0.6333	1.0709	0.7805	0.8933	0.9039	1.1111	0.7014	1.3235	1.0563	0.9263
AC009570.2	0.0612	0.0402	0.062	0.1158	0.2472	0.1463	0.0523	0.2945	0.1229	0.1452	0.1199	0.0499	0.3311	1.107	0.2668	0.6343	0.5827	0.1852	0	0.1027	0.206	0.3647	0.0704	0.0267	0.2049	0.1121	0.1801	0.2052	0	0.1103	0.1048	0.1835	0.146	0.0509	0.1245	0.8145	0.0758	0.274	1.0013	0.018	0.0664	0.0189	0.2392	0.1195	0.3126	0.7934	0.0309	0.8046	0.0764
LINC02528	0.3768	0.3615	0.7929	0.329	0.108	0.3117	0.4461	0.1521	0.3709	0.1238	0.3408	0.0709	0.2117	0.353	0.1083	0.3604	0.1577	0.5261	0.387	0.0729	0.4228	0.259	0.2	0.1514	0.1164	0.1365	0.3518	0.2004	0.189	0.0671	0.1675	0.3609	0.2334	0.0482	0.6483	0.3955	0.1347	0.146	0.0491	0.1025	0.8019	0.2679	0.2266	0.3395	0.2018	0.1375	0.1757	0.5225	0.5967
LINC00472	1.0621	0.4311	0.3099	0.4761	0.7554	0.5801	1.6982	1.0175	0.4718	0.5269	0.8458	0.662	0.6133	0.1295	0.4292	0.6144	0.4637	0.513	1.1416	1.0766	1.232	1.2529	1.6123	0.5174	0.2257	0.4315	0.3421	0.2474	0.2842	0.4659	0.5844	0.692	1.1482	0.5303	0.7824	0.4506	0.7835	0.4895	0.2623	1.027	0.7303	0.3576	0.2278	0.9234	1.3303	0.6333	0.8097	0.6751	0.5442
AC009133.3	0.2507	0.0658	0.1067	0.1366	0.1309	0.0839	0.06	0.1316	0.0755	0.1142	0.1179	0.0123	0.0692	0.2776	0.1405	0.4677	0.2319	0.1411	0.0536	0.0757	0.135	0.1579	0.2422	0.131	0.0302	0.0708	0.0553	0.0819	0.0109	0.0697	0.103	0.1041	0.2064	0.0584	0.1733	0.5575	0.1212	0.1263	0.2376	0.0709	0.1632	0.102	0.0686	0.0685	0.447	0.1712	0.0684	1.2317	0.0751
AC104530.1	0.522	0.3677	0.0871	0.3901	0.439	0.6161	0.6531	0.5346	0.7859	1.4949	0.6113	0.6849	0.4417	0.9304	0.7074	2.3451	1.6016	0.8723	0.6629	0.7528	0.7642	0.2655	0.7246	0.9396	0.2877	0.6995	0.2107	0.3481	0.8439	0.5997	1.0628	0.7135	1.2016	0.5665	0.5501	0.772	1.0175	0.9724	1.9607	1.5534	1.2017	0.7238	0.4416	0.6214	1.2324	0.9539	0.3617	5.3147	1.5487
TRBV11-2	0.3256	0.2405	1.4847	0.4158	1.1001	0.4864	0.4524	0.1602	0.2451	0.3476	0.0399	0.0498	0.0495	0.4057	1.0264	1.0124	1.3286	1.0713	0.471	0.1536	0.6851	0.1386	0.8425	0.2127	0.4088	0.3514	0.0898	0.7164	0.0442	0.22	0.3921	0.2253	0.2185	0.3047	0.4138	0.4731	0.7565	0.6491	0.5511	0.036	0.1987	0.6397	0.5966	0.7153	0.9638	0.2703	0.2159	2.9812	0.3047
EML4-AS1	2.2798	0.7252	1.1727	1.3734	0.4413	0.6286	0.4948	0.5523	0.7393	0.5741	1.031	0.3431	0.8752	1.2429	0.3439	1.4448	0.6678	0.8197	0.8897	0.4854	0.669	0.4777	0.847	0.8476	0.1585	0.7158	0.9675	0.8157	0.3049	0.5688	0.8446	1.0556	0.502	0.3647	0.6062	1.1078	0.766	0.4563	1.4246	0.6823	0.9704	0.1945	0.4969	0.291	1.1236	0.7153	1.0231	2.8849	0.8533
LINC01936	1.8322	0.7033	9.1407	5.0224	2.3899	3.9174	6.2936	3.1915	0.7905	2.4552	5.3228	1.2532	3.178	2.3888	7.7248	1.5046	7.9855	2.8167	5.563	5.5497	4.1517	2.2558	3.8029	2.4119	4.0891	2.9266	4.851	3.5785	0.4114	4.4792	2.8027	10.403	2.5242	3.1847	3.9178	2.4744	3.1464	4.4576	1.6743	0.8874	3.2782	2.4234	2.2404	5.6588	6.9095	2.9811	2.4597	2.0725	1.3368
AC005332.2	0.2333	0.0896	0.1124	0.1485	0.1485	0.2855	0.2919	0.1717	0.1071	0.1134	0.2564	0.0765	0.0623	0.0756	0.1594	0.3715	0.2476	0.1756	0.157	0.1074	0.3064	0.1114	0.2617	0.1784	0.0857	0.0625	0.0753	0.0715	0.068	0.0395	0.1461	0.1496	0.224	0.0615	0.2661	0.2013	0.2168	0.1958	0.2263	0.1107	0.037	0.0421	0.0222	0.2999	0.206	0.1349	0.1164	1.3142	0.0639
RERE-AS1	0.3243	0.1018	0.1928	0.144	0.1183	0.1011	0.5183	0.3145	0.1592	0.5418	0.2348	0.0689	0.1373	0.0937	0.0922	0.2411	0.1342	0.2431	0.138	0.3725	0.348	0.234	0.1459	0.1842	0.0991	0.1881	0.0467	0.0532	0.1226	0.0762	0.2716	0.1463	0.4793	0.0821	0.3297	0.3705	0.0786	0.213	0.2147	0.1496	0.2983	0.2607	0.0138	0.3303	0.3142	0.2541	0.2884	0.4924	0.0528
AP000812.1	0.383	0.1143	0.0529	0.1581	0.3245	0.0416	0.1786	0.0457	0.1835	0.1982	0.0682	0.2128	0.1695	0.2313	0.0325	0.2165	0.1421	0.1106	0.031	0.1752	0	0.1926	0.3603	0.0455	0.2098	0	0.1537	0.2845	0.0757	0.1344	0.313	0.1445	0.2492	0.2606	0.2478	0.4575	0.2265	0.2338	0.0589	0.1847	0	0.2575	0.1021	0.2039	0.097	0.0991	0.3165	0.2746	0.0652
LINC00525	0.0419	0	0.0637	0.0635	0.0521	0.0167	0	0.0367	0	0.0995	0.0274	0	0.0284	0.2012	0.0131	0.3477	0.3802	0.0317	0.0124	0	0.0627	0.0238	0.0482	0.0548	0.0281	0	0.0154	0.0439	0	0.0324	0.018	0.0193	0	0.0233	0.0568	0.0918	0.039	0.0235	0.4495	0.0247	0.0228	0	0	0.1092	0.0779	0.1326	0.053	0.2048	0.0262
C9orf139	0.203	0.1158	0.0202	0.1473	0.121	0.0875	0.1195	0.1441	0.1503	0.2463	0.2055	0.1221	0.0716	0.14	0.1088	0.3104	0.3214	0.2205	0.1422	0.1466	0.2726	0.1289	0.2105	0.213	0.0568	0.0836	0.0845	0.1402	0.1591	0.0745	0.1902	0.1174	0.1965	0.1384	0.1692	0.2876	0.1175	0.095	0.1662	0.05	0.1029	0.52	0.065	0.2729	0.6675	0.3409	0.1185	0.8362	0.1495
DBH-AS1	0.7065	0.7339	0.1888	0.3613	0.4269	0.4453	0.4647	0.4686	0.339	0.8177	0.5325	0.655	0.3623	0.5846	0.4641	0.7121	1.0771	0.7011	0.7671	0.6838	0.5663	0.4329	0.7053	1.1359	0.4211	0.2133	0.2313	0.3026	0.3881	0.5936	0.6781	1.1173	0.8405	0.5683	0.9314	1.5812	0.5195	0.4627	0.887	0.357	0.7455	0.6101	0.4021	1.7357	1.9357	0.7732	0.9235	1.7234	0.4795
AL157786.1	0.8926	0.5491	0.1085	0.2084	0.385	0.2377	0.5408	0.4417	0.3955	0.0871	0.2399	0.555	0.1614	0.0847	0.1381	0.2934	0.3607	0.2152	0.2906	0.3658	0.5323	0.1672	0.5924	0.7329	0.169	0.1962	0.1407	0.0641	0.3215	0.0906	0.2817	0.0953	0.4563	0.1909	0.4667	0.4897	0.3081	0.1841	0.1813	0.4645	0.2324	0.132	0.2043	0.4332	0.1989	0.3532	0.6144	0.5919	0.2005
AC112496.1	1.6548	1.2608	0.0898	0.6708	0.4957	0.1059	2.1476	0.6592	0.7563	0.8412	0.666	0.3974	0.3237	0.4581	0.1932	0.7809	0.4421	0.2816	0.4997	0.4462	1.5584	0.2767	1.5291	0.6562	0.2671	0.0928	0.1956	0.2786	0.8028	0.0913	0.3985	0.1431	0.7667	0.1475	0.9614	1.6875	0.4668	0.4961	0.15	1.1497	0.8176	0.4371	0.4908	0.6058	0.9055	1.1212	0.8508	0.899	0.4424
AL355922.1	0.2464	0.097	0	0	0.0459	0.4122	0.0421	0.0647	0.1855	0.0701	0.0966	0.3615	0.14	0.3274	0.2301	0.4596	0	0.2236	0.1316	0.062	0.2765	0	0.17	0.1287	0.5444	0.0387	0	0.4337	0.1071	0.0761	0.2848	0.3751	0.2645	0.123	0.1503	0.249	0.0916	0.1241	0.2919	0	0.0802	0.5011	0.4815	0.0481	0.0686	0.1402	0.0747	0.0555	0.1845
AUXG01000058.1	0.9049	1.0301	0.1016	0.3487	0.7615	0.3146	1.2311	0.7459	0.398	0.4878	0.471	0.6822	1.1464	0.4605	0.7943	0.3216	0.81	0.5965	0.7031	1.0281	0.6144	1.2772	0.9396	0.8899	0.8521	0.8004	0.4888	0.6647	0.461	1.6219	0.7395	2.0589	1.2246	1.627	2.0949	0.5608	1.2817	0.4911	0.5376	0.3363	0.4217	0.3458	0.2797	2.4277	0.7044	1.5917	1.672	0.3956	0.0939
AC087521.1	1.5105	1.855	0.0741	0.9955	4.7152	0.2911	0.4791	0.6927	4.1999	5.0857	1.679	1.1517	0.4185	1.8256	0.7205	1.1867	1.4469	0.8402	0.3831	0.562	0.2825	5.195	0.8404	3.2885	1.1337	1.0645	1.7025	0.5054	2.5946	1.0912	1.1891	0.3596	0.3342	3.56	0.9165	5.3023	0.2566	0.8588	1.2301	0.4165	0.1454	0.6456	1.0553	0.4519	1.165	1.8179	1.8643	0.7046	1.4134
AC007036.1	0.3942	0.1617	0.3745	0.3076	0.2756	0.2944	0.3792	0.2587	0.3153	0.1403	0.2173	0.3916	0.17	0.2456	0.1841	0.5362	0.1676	0.2236	0.6141	0.124	0.0829	0.1363	0.255	0.1287	0.0247	0.0387	0.2447	0.1704	0	0.1522	0.0949	0.1364	0.2645	0.1025	0.1754	0.1619	0.1603	0.1655	0.146	0.4575	0.2406	1.23	0.0963	0.2646	0.1373	0.0935	0.28	0.2776	0.1383
LINC02576	0.0733	0.0192	0.1114	0.0166	0.0956	0.0876	0.0501	0.0577	0.0441	0.0834	0.1149	0.0358	0.0476	1.0875	0.0684	0.9342	0.4585	0.0732	0.0261	0.0369	0.0822	0.2745	0.1011	0.0766	0	0.1035	0.0485	0.0461	0.0159	0	0.0471	0.0913	0.1705	0.0244	0.0298	0.8	0.1226	0.2215	0.645	0.0259	0.0239	0.0813	0.0716	0.2576	0.2654	0.2085	0.0333	3.072	0.1097
BX323043.1	0.1035	0.0926	0.1859	0.1709	0.1403	0.1462	0.2414	0.1358	0.17	0.1071	0.1475	0.2646	0.0954	0.1042	0.2285	0.1463	0.2559	0.1324	0.1005	0.1302	0.1584	0.1882	0.0866	0.0615	0.1229	0.2142	0.2076	0.1242	0.0511	0.2471	0.1209	0.2083	0.1768	0.2191	0.287	0.1569	0.2798	0.1658	0.2707	0.0832	0.1378	0.174	0.1563	0.3307	0.1311	0.2142	0.2638	0.1272	0.1409
LINC01871	8.4063	5.3383	9.8675	9.6186	6.051	4.8179	3.0386	2.0626	8.6948	3.5018	2.2099	2.2561	2.3848	7.0383	5.872	8.6054	5.1122	1.8297	3.0415	1.8058	10.5827	2.0652	3.0649	3.4816	6.7267	2.4139	0.9803	3.5226	4.4562	1.4778	1.7994	3.1208	3.0571	5.0595	3.752	8.3925	2.6675	4.1875	3.4121	2.1754	4.0042	8.8451	1.8698	4.1366	3.998	3.3708	2.4854	4.6974	1.7906
LINC02362	0.2492	0.0237	0.1246	0.1228	0.2292	0.1019	0.0645	0.0817	0.1432	0.098	0.1606	0.0641	0.0851	0.3522	0.0367	0.3619	0.5351	0.0536	0.0525	0.0866	0.1582	0.1354	0.1659	0.1028	0.0099	0.1364	0.123	0.0392	0.0143	0.0329	0.059	0.0613	0.2435	0.0573	0.14	1.4266	0.0914	0.1569	0.5716	0.0435	0.08	0.2091	0.0545	0.3457	0.2968	0.3888	0.0919	1.1453	0.1411
LINC02432	0.0318	0.1865	0.2522	0.1032	0.1059	0.2662	0.0952	0.2148	0.065	0.1974	0.3787	0.0556	0.1762	0.1561	0.172	0.1414	0.0495	0.0279	0.1295	0.0486	0.4388	0.03	0.0418	0.2643	0.1461	0.1659	0.0702	0.1315	0.0519	0.1317	0.1767	0.2674	0.3132	0.0227	0.0717	0.0379	0.1563	0.063	0.1289	0.1085	0.2035	0.0925	0.0578	0.1753	0.0602	0.2997	0.0362	0.0794	0.2383
AC083967.1	0.0381	0	0	0.0432	0.0887	0	0	0.025	0.0287	0.0542	0.0187	0	0.0309	0.0211	0.0534	0.0296	0.0259	0.0086	0	0.0479	0.0214	0.0081	0.0219	0	0	0.0448	0	0.012	0.0207	0	0	0.0132	0	0.0475	0.0194	0.0096	0.0177	0	0.0161	0.0674	0	0.1056	0.0372	0	0.0265	0.0181	0	0.0644	0
AP001189.3	8.8523	10.5324	2.5201	1.0713	6.9662	3.1395	4.0788	2.0754	5.358	4.9017	4.7994	4.3666	3.7678	6.7799	8.4576	2.5777	3.7471	4.7925	1.8165	3.7554	1.9751	4.5276	2.7574	22.9594	9.0443	2.7231	5.2636	2.2289	7.5683	2.8369	8.0766	7.9779	3.7201	2.5464	2.9048	5.84	1.8018	4.1754	2.2019	1.4436	2.0344	1.8631	4.6363	1.8429	2.7004	6.63	3.7303	1.8396	7.1614
AC083837.1	0.6027	0.9591	0.6913	0.5356	0.9114	0.6997	1.891	0.5968	0.4408	0.4208	0.4178	1.6127	0.7313	0.6863	0.9451	0.9368	0.7733	0.8952	0.673	0.2647	1.3333	0.6267	0.4969	1.8938	0.5025	0.6203	0.3889	1.14	1.9277	0.3688	0.6609	0.6648	0.9206	0.5628	1.4855	0.8562	0.9616	0.6442	0.6784	0.4675	1.2492	2.2758	0.8944	0.7493	1.0136	10.257	0.4351	1.7425	0.7129
AC243829.4	1.2363	1.7316	0.0592	0.3646	0.5806	0.221	0.1831	0.2427	0.4104	0.4988	0.7249	1.0355	0.4068	0.981	0.0636	0.5599	0.5693	0.804	0.7018	0.196	0.3277	0.174	1.0858	0.1653	0.2249	0.107	0.4296	1.438	0.4337	0.3458	0.2188	0.1145	0.2787	0.0324	0.4058	2.2875	0.2895	0.2043	0.3213	0.2668	0.3961	3.9326	0.5897	0.7698	0.4339	0.4709	0.2581	0.2084	0.583
AC004921.1	2.6699	1.2475	2.3727	2.9532	1.1176	0.7029	1.9926	0.8313	2.7252	1.578	0.8203	0.6086	2.3594	1.2778	0.2958	2.7434	1.6002	1.2218	1.3896	1.0533	1.701	0.6163	1.0927	0.8571	1.1362	0.8524	1.2482	1.0382	1.1065	0.7339	0.8573	1.268	1.9837	1.0351	1.2422	1.898	1.6821	2.5068	1.7806	3.381	1.3624	2.2171	1.3928	1.3253	1.5127	0.6224	1.7656	1.5296	0.5928
LINC02273	0.3905	0.1407	0.9309	0.3476	0.3925	0.5306	0.1244	0.2311	0.1153	0.2724	0.06	0.103	0.1336	0.2968	0.1788	0.9998	0.0729	0.2675	0.0886	0.1156	0.2835	0.0945	0.2905	0.09	0.1	0.1022	0.0845	0.2984	0.0915	0.1951	0.0934	0.0424	0.2329	0.4331	0.288	0.2206	0.1921	0.527	0.5896	0.0609	0.2243	0.5946	0.3067	0.1719	0.2773	0.2832	0.0812	0.3192	0.3439
AC007998.3	0.7615	0.7021	0.2204	1.3993	0.3886	0.6715	0.372	0.4996	0.8735	0.2839	0.2487	0.4433	0.2428	0.4216	0.6942	0.62	1.2576	0.4854	0.3873	0.5247	0.5493	0.625	3.6484	0.3079	0.5099	1.5226	0.2601	0.9801	0.2955	11.9291	0.3726	0.8906	0.9732	1.855	0.3686	0.6322	2.342	0.4413	0.537	0.2244	0.5311	0.7207	0.248	12.7791	0.4545	0.4643	1.9231	1.4913	0.8483
LINC00973	0.0518	0.0113	0	0	0.0322	0	0.0295	0.0453	0.065	0	0.0169	0.0211	0.014	0	0	0	0.0235	0	0	0.0434	0	0.0367	0.0397	0.0226	0.0347	0	0.019	0.0217	0.0188	0	0.0111	0	0	0.0144	0	0.0087	0.016	0	0	0	0	0.1915	0	0.0674	0	0.0164	0.0262	0.0973	0
NFE4	0.2324	0.183	0.0706	0.0879	0.1155	0.1296	0.3576	0.183	0.2682	0.5292	0.1822	0.1136	0.3646	0.2573	0.1736	0.1445	0.0211	0.0914	0.1655	0.039	0.0695	0.0198	0.1425	0.3238	0.14	0.0973	0.0342	0.3311	0.3872	0.1196	0.2388	0.0429	0.0832	0.2706	0.063	0.1722	0.0864	0.091	0.0393	0.137	0.1261	0.3007	0.0605	0.121	0.1295	0.191	0.0235	0.1047	0.3189
IL6-AS1	0.0731	0.1359	0.0555	0.3317	0.1702	0.2182	0.0937	0.1757	0.0642	0.1213	0.0119	0.1042	0.0494	0.1483	0.1933	0.2271	0.3974	0.0497	0.0867	0.0766	0.1366	0.0933	0.028	0.2704	0.0734	0.0382	0.1209	0.2066	0.1323	0.094	0.2893	0.1011	0.1089	0.1114	0.1238	0.1415	0.0566	0.1635	0.7624	0.1077	0.1189	0.3264	0.2498	0.107	0.3053	0.6005	0.1568	0.4527	0.0684
MIR22HG	65.5238	26.1934	8.3176	15.2322	18.3131	12.1744	16.1541	17.9898	67.5134	31.4739	14.5236	21.6237	14.2241	11.4247	8.1911	24.2081	8.9031	10.2138	11.0146	19.5029	14.9153	35.8695	17.7473	66.5543	10.2668	10.9265	11.4756	16.0047	26.7811	13.1516	20.1764	15.5961	19.261	12.852	11.6595	24.1405	11.3657	13.7012	18.1291	19.1298	9.6037	19.8308	14.2977	17.0001	26.8728	21.1594	31.1947	7.7896	12.324
LINC00582	0.3338	0	0.4651	0.3157	0.4148	0.133	0.1427	0.073	0.0838	0.0396	0.1363	0.068	0.1693	1.0474	0.3118	1.2541	0.681	0.1389	0.0248	0.07	0.0936	0.3078	0	0.1453	0.0279	0.1092	0.0614	0.0699	0.0302	0.0644	0.1072	0.0577	0.1244	0.0694	0.1414	1.209	0.4653	0.4903	1.6243	0	0.0453	0.0514	0.1087	0.1901	0.6199	0.6596	0.1054	1.3478	0.3124
LNCOG	0.063	0.0465	0.0718	0.0447	0.0587	0.0377	0.0404	0.1344	0.083	0.0785	0.0618	0.1156	0.0416	0.2966	0.0294	0.0245	0.0643	0.0536	0.1052	0.0496	0.0619	0.0939	0.2537	0.0823	0.0316	0.0804	0.0956	0.2575	0.1798	0.1582	0.0759	0.109	0.1128	0.0655	0.0561	0.2309	0.2562	0.0992	0.04	0.0975	0.0513	0.4952	0.1924	0.3307	0.0329	0.3213	0.1313	0.071	0.1769
AC104958.2	0.1456	0.3057	0.0885	0.0991	0.407	0.1565	0.448	0.1146	0.2301	0.4143	0.1426	0.2847	0.7028	0.274	0.367	0.2263	0.2573	0.3368	0.4534	0.293	0.3266	0.2974	0.4184	0.2472	0.2339	0.4341	0.3051	0.3111	0.348	0.1798	0.2524	0.2215	0.586	0.3027	0.0592	0.3163	0.257	0.3421	0.234	0.3603	0.5685	0.4844	0.3413	0.1563	0.7095	0.3037	0.408	0.3444	0.1362
AC006042.3	0.576	0.1103	0.6201	0.5993	0.4473	0.5735	0.4309	0.7873	0.3433	0.6832	0.776	0.1174	0.3798	0.1329	0.4034	0.5223	0.5875	0.2505	0.7476	0.3623	0.2962	0.2758	0.3588	0.1881	1.0123	0.3014	0.4766	0.2414	0.1043	0.1297	0.1079	0.2657	0.4938	0.4392	0.3416	0.1455	0.2899	0.282	0.264	0.4668	0.3125	0.0887	0.1172	0.3046	0.234	0.1821	0.3637	0.3515	0.2695
LINC02404	0.0108	0	0	0	0	0	0	0	0.0081	0	0	0.0132	0.0044	0	0	0	0.0146	0	0	0	0	0.0046	0.0124	0	0	0	0	0	0	0	0	0	0	0	0.0109	0.0054	0	0	0	0	0	0	0	0	0	0	0	0.0121	0
DLEU2	0.4165	0.206	0.1886	0.1554	0.2512	0.1755	0.3268	0.2751	0.1321	0.2477	0.3075	0.2511	0.1615	0.1248	0.1852	0.2927	0.1688	0.1929	0.2336	0.1723	0.4834	0.1985	0.3444	0.2217	0.1733	0.1388	0.0944	0.113	0.1287	0.0947	0.1548	0.1688	0.3828	0.1471	0.4147	0.4664	0.2068	0.1916	0.1774	0.4036	0.3923	0.2123	0.085	0.3523	0.3795	0.3612	0.2129	0.5481	0.275
LINC02084	0.788	0.2288	1.1054	1.0835	0.5225	0.9958	0.3757	0.7357	0.2053	0.8411	0.5048	0.1853	0.2521	0.2517	0.9764	1.2249	0.8037	0.3163	0.526	0.4004	1.1392	0.2709	0.3659	0.4948	0.7457	0.666	0.2341	0.4381	0.3952	0.1872	0.5255	0.4927	0.5829	0.5042	0.7857	0.7351	0.7745	0.6105	0.9873	0.067	0.1726	0.3782	0.3701	0.6509	1.8572	0.6468	0.2526	0.9049	0.3119
LINC02126	0.8741	0.1434	1.0754	0.3425	0.3103	0.2362	0.3292	0.1912	0.2428	0.2073	0.1529	0.3308	0.2449	0.8757	0.7871	0.5661	0.283	0.1605	0.6205	0.1309	0.467	0.3454	0.4906	0.5845	0.2195	0.2123	0.287	0.5952	0.147	0.5223	0.2138	0.2592	0.2886	0.502	0.3703	1.2778	0.2901	0.1834	0.5459	0.0552	0.1185	0.6349	0.5592	0.3048	0.2174	0.2073	0.2286	0.2814	0.7011
AL357033.3	2.0827	1.2428	0.6988	1.0438	3.4535	1.1634	2.5902	1.5971	0.7737	3.0028	2.1468	1.4881	2.0413	1.258	2.7533	2.733	1.9497	2.8107	2.6001	1.9058	1.5175	2.8665	2.2394	2.6498	1.3039	1.5498	1.5817	1.3261	1.4697	2.0679	3.005	2.0772	2.1294	2.6324	1.4849	2.0913	2.0109	2.1567	2.4261	1.1958	1.8488	0.9502	2.2728	1.1354	2.6748	1.5393	1.496	3.0476	2.3285
AC012236.1	0.5206	0.3836	0.323	0.6753	0.3862	0.5332	0.4452	0.5995	0.4159	0.862	0.6976	0.5066	1.1468	3.6004	0.3374	2.2794	1.3728	0.728	0.7188	0.9358	0.3696	0.8864	0.7575	0.1249	0.4482	0.5421	0.6917	0.2805	0.1039	0.5498	0.6141	0.2794	0.5513	0.6629	0.8102	3.2861	0.6714	0.874	1.9151	0.9207	0.4842	0.8447	1.007	0.7883	1.2283	1.0078	0.3784	2.2029	0.4971
AC110611.2	2.7782	1.8438	2.7445	3.6262	1.5967	2.2314	2.3886	2.4709	1.6731	1.1862	2.3442	1.2832	2.2232	1.6066	3.7621	1.6795	3.0228	2.4723	1.5661	2.0585	2.6497	3.0152	3.4253	3.5886	3.4413	1.5022	0.9026	1.0769	1.4928	1.2396	1.8039	2.7658	1.008	1.8616	1.5064	1.0842	2.1658	1.1789	0.7314	0.8188	1.5574	1.7835	0.9953	1.4164	1.5693	2.4155	0.994	2.1217	1.4154
LINC02481	0.5472	0.2993	0.7901	0.7142	0.476	1.0788	0.2963	0.4428	0.46	0.5582	0.8758	0.4126	0.259	0.2525	1.3968	0.879	0.645	1.0718	0.7549	0.4016	0.7573	0.3998	0.6921	0.4169	0.632	0.6156	0.4428	0.4815	0.2081	0.5282	0.574	0.713	0.8159	0.6676	0.51	0.7604	0.4916	0.62	0.4167	0.5725	0.8757	1.2899	0.5347	0.6499	1.2194	0.5104	0.5804	0.8632	0.3584
TRG-AS1	0.3964	0.4483	0.6671	0.6354	0.6136	0.784	0.7314	0.5113	0.3018	0.4494	0.4784	0.1643	0.3762	0.4786	0.5563	1.1314	0.8589	0.6351	0.4724	0.4874	0.9599	0.2612	0.6412	0.3452	0.5105	0.3515	0.3706	0.473	0.2896	0.4825	0.2804	0.6167	0.6551	0.2124	0.8242	0.7243	0.5785	0.4567	0.5685	0.499	0.5066	0.9792	0.1641	1.2789	0.9388	0.5778	0.436	1.9858	0.3898
AC008957.1	0.081	0.0867	0.9389	1.001	0.0635	0.5803	0.867	1.1125	0.2245	0.9338	0.2421	0.2657	0.3959	0.552	0.6764	0.8676	0.8518	0.174	0.5233	0.5521	0.1386	0.0381	0.1617	0.0612	0.0899	0.0502	0.8368	0.1419	0.2176	0.0592	0.8509	0.4392	0.1868	0.0496	0.745	0.1443	0.97	0.447	0.8292	0.8062	1.4076	0.7404	0.408	0.8942	1.0681	0.6749	1.0039	1.7138	0.1595
AL354696.1	0.9356	0.1535	0.5078	0.6827	0.3426	0.3593	0.4	0.4823	0.4528	0.2854	0.4911	0.3268	0.2305	0.222	0.1872	0.3636	0.3636	0.3336	0.3272	0.5045	0.4499	0.256	0.5379	0.3055	0.2014	0.1311	0.3318	0.189	0.1089	0.1806	0.2146	0.2081	0.3288	0.1112	1.1211	0.3546	0.3105	0.3366	0.4807	0.325	0.3807	0.6796	0.2938	0.685	0.8377	0.1902	0.3544	0.4518	0.2501
AC026369.3	17.3161	10.1009	7.8391	39.6928	4.8863	5.4179	4.4828	5.6154	24.8547	11.5765	7.6366	6.8259	5.9796	14.9069	1.7468	16.2122	7.6703	4.5653	7.063	5.9548	3.8796	1.9299	5.6052	2.5173	5.835	2.9585	9.5373	2.583	8.9313	3.5455	5.4053	9.3726	6.085	1.7209	9.4793	13.3192	7.0056	12.7023	8.1538	27.0882	12.3609	2.0173	2.2983	5.3397	5.3289	3.6289	10.9505	12.773	5.4099
AC093627.1	0	0	0	0.0215	0	0	0	0	0.0143	0.027	0	0	0	0.021	0	0.0294	0	0	0.0169	0	0	0.0081	0	0	0	0	0.0209	0	0	0	0.0608	0	0.0169	0	0	0	0	0	0.016	0.0335	0	0	0.0185	0	0	0	0	0	0
AC010735.1	0.0971	0	0	0.0184	0.0302	0.0193	0.0692	0.0637	0	0.023	0	0.0396	0.0131	0.0179	0	0	0.022	0.0294	0	0	0	0.0827	0.0186	0.0211	0	0.0254	0.0179	0	0	0.0125	0.0728	0	0.0434	0	0.0165	0.0327	0.015	0	0.0137	0.0859	0	0.0449	0	0.079	0.0225	0.0461	0.0123	0.0547	0.0606
AL139246.3	1.0081	0.1915	0.3226	0.813	0.2225	0.5072	0.5444	0.3481	0.5392	0.3776	0.3379	0.7136	0.183	0.235	0.4955	1.6496	1.0103	0.3612	0.9917	0.6008	0.7144	0.3726	0.3966	0.2426	0.2664	0.2707	0.6147	0.1001	0.2018	0.2254	0.46	0.4222	0.712	0.4634	0.3506	0.6167	0.6903	0.7794	1.3919	0.4691	0.5181	0.4905	0.2592	0.5957	0.776	0.5788	0.804	2.5109	0.2979
LINC01805	0	0	0.0883	0	0	0.0694	0	0	0	0	0.1422	0.071	0.0471	0	0	0	0.079	0.0263	0.0775	0	0.0652	0.0124	0	0.0379	0	0.0684	0.032	0	0	0	0.0932	0.1004	0.0779	0	0	0	0.0809	0	0	0	0	0	0	0.1134	0	0	0	0.0654	0.0543
AC018755.4	1.3169	3.5776	6.3378	4.1518	0.9205	6.9058	6.787	7.824	4.1857	6.1436	0	2.9518	0.7273	3.4431	1.7764	3.753	3.4328	2.8219	6.8048	5.0167	7.2241	1.4791	3.7016	2.3413	3.4167	3.7038	2.1392	4.2308	3.7367	1.2712	3.3593	2.5056	4.7125	1.3084	7.0661	3.5123	4.2833	1.4431	4.9527	5.1751	6.9058	1.9613	2.1803	6.6066	1.1718	4.1289	3.5475	0	1.3007
IRF1-AS1	1.4767	0.8819	0.7161	0.9998	0.9371	1.1851	1.2918	0.858	0.703	0.8018	1.0739	0.9079	0.6387	0.31	0.7238	1.5764	1.1911	1.1163	1.2764	1.2823	1.8562	1.3239	1.2799	1.2934	0.727	0.8482	0.5952	0.397	0.6141	0.5603	0.8113	0.7902	1.289	0.7058	1.359	1.0275	0.8551	0.7537	0.8971	0.8725	1.3503	1.1536	0.407	1.2866	1.4909	1.3829	0.8756	2.1871	1.1086
GAPLINC	8.8648	1.6076	3.6503	7.138	1.1929	0.6986	1.4862	1.2233	3.5091	0.8771	1.0683	2.1444	4.642	2.3797	0.6788	3.3898	0.8811	0.5091	1.3643	0.7356	1.5603	0.4439	2.5075	0.7018	0.6031	1.017	0.6102	0.7151	2.7131	2.2575	0.7915	1.5743	1.1875	1.0515	1.3655	2.4036	3.5977	3.4351	2.0191	1.6906	1.4144	4.3677	2.4394	1.2649	1.2985	0.8843	1.2451	1.9763	1.3899
LINC01506	2.8416	0.6632	1.1037	1.7201	0.8533	0.7545	2.5376	0.58	3.9455	1.3481	0.7425	0.7334	0.6534	0.6293	0.3538	1.3742	0.3865	0.8166	1.0398	0.5959	1.9485	0.2822	0.6535	0.9898	0.761	0.5948	0.2439	1.3098	1.8185	0.2194	0.9732	0.5243	0.5932	0.4727	0.5778	0.9414	0.7335	0.3975	0.5343	1.5354	1.336	0.7005	0.3393	0.4623	1.0554	0.5091	0.598	1.1384	2.1272
LINC01638	0.0523	0.06	0.0199	0.0742	0	0.0312	0.0112	0.5315	0.0295	0.0372	0	0.016	0.0106	0.3183	0.1342	0.1219	0.7641	0.0534	0.0233	0.0986	0.0147	0.0111	0.015	0.0171	0.0656	0.0718	0.0433	0.115	0	0	0.0755	0.0362	0.0584	0.0326	1.0362	0.1321	0.1336	0.0439	0.2543	0	0.0213	0.3986	0.0128	0.0128	0.0364	0.0868	0.0198	0.0589	0.0734
ATP13A4-AS1	9.1929	1.0421	1.858	1.6579	11.8673	1.2331	10.0999	0.7917	2.3546	1.9208	0.3111	2.1353	4.1681	5.6613	1.2752	9.9711	0.799	0.5403	1.1871	0.4395	2.9039	0.5068	6.0065	7.238	0.6219	1.483	0.2978	2.3154	4.9691	1.7411	1.6416	1.4171	0.5966	18.0668	6.3114	4.8863	6.4773	10.8076	2.6602	6.949	2.894	19.9465	10.1457	1.364	5.1747	5.4816	1.8645	1.5743	1.4857
LINC01124	0.251	0.2472	0.5007	0.8637	0.7238	0.4312	0.3085	0.6588	0.1004	0.4913	0.5688	0.7193	0.3279	0.4257	0.381	0.7927	0.5975	0.6301	0.8728	0.5034	0.3873	0.4274	0.4601	0.123	0.717	0.6773	0.6578	0.429	0.1876	0.8057	0.4181	0.3908	0.3299	0.9462	0.4387	0.3092	0.5249	0.4872	0.5643	0.4855	0.6001	0.6672	0.5595	0.5667	0.448	0.5134	0.5409	0.8044	0.1615
LINC02544	0.0741	0.0973	0	0.1963	0.023	0	0.0211	0	0.0372	0.0352	0	0.0604	0.0401	0.6842	0.0231	0.0384	0.1344	0.1009	0	0.0311	0	0.0526	0.2842	0.226	0.0248	0.0194	0.0818	0.4194	0.0269	0	0.0794	0.3078	0.2432	0.0206	0.0503	0.2872	0.7579	0.083	0.0627	0	0.0402	0.4798	0	0.193	0	0.3047	0.0936	0.2228	0.0463
SOCAR	0.0924	0.0485	0.1404	0.0419	0.0172	0	0.0316	0	0.0278	0.0526	0	0.0452	0.015	0.1023	0.1208	0.0287	0.0251	0.0838	0.0329	0.0232	0	0.1179	0.0212	0	0.2041	0.0145	0	0.0929	0.0402	0.0571	0.0237	0.0895	0.0661	0.0615	0.0939	0.1214	0.0858	0.093	0.0469	0	0.1203	0.1025	0.0541	0.0902	0.1286	0.035	0.028	0.0416	0
AC079210.1	5.2764	2.2142	0.9859	0.9817	1.2898	0.7751	0.4437	1.1918	1.693	1.662	1.6951	4.1244	0.6844	0.431	0.4847	1.748	0.1176	0.7065	1.6168	0.3265	2.7176	2.2273	1.4422	1.6948	0.7384	0.3395	0.4295	1.2233	2.0209	0.3006	1.3331	0.2394	1.122	1.0073	2.1545	2.273	0.8842	2.2506	1.7201	2.6768	0.4927	1.959	1.9861	1.0555	0.9036	2.2972	0.9175	0.536	0.3238
FAM30A	0.4335	0.0276	0.0332	0.1774	0.8409	0.0703	0.0833	0.0772	0.1075	0.0957	0.1795	0.037	0.062	1.2392	0.0628	2.5884	1.2523	0.1235	0.0494	0.112	0.0867	0.4598	0.1256	0.1207	0.0624	0.1042	0.1539	0.1024	0.0237	0.0921	0.1262	0.0953	0.1894	0.1649	0.1435	1.0835	0.5293	0.3878	2.1455	0.1233	0.0656	0.073	0.1001	0.52	0.6787	0.3984	0.0662	6.8629	0.0818
LINC00702	0.9966	0.4719	1.274	0.5085	0.8688	0.7148	1.2546	0.653	0.2716	0.3188	0.5572	0.6674	0.4506	0.8154	0.9758	0.4879	0.4542	0.5648	0.3498	0.5417	0.8232	0.5749	0.4041	0.7218	0.5563	0.6411	0.6349	0.3819	0.4489	0.7043	0.8915	1.147	0.8363	0.9294	0.3395	0.5572	0.9398	0.3861	0.3711	0.236	0.286	0.1537	0.4285	0.5094	0.2466	0.8155	0.5284	0.4232	1.4283
AC127521.1	0.5332	1.6161	0.8819	1.6197	2.4554	1.6302	1.1934	1.5022	1.7236	2.1874	1.4752	1.6489	0.7572	0.7988	1.1716	2.194	2.1968	2.1918	1.6052	2.0323	1.9356	0.7943	0.8836	0.9013	1.5435	1.3417	1.5054	1.0252	1.1589	0.6661	1.9638	1.5733	1.0943	1.6175	1.3393	0.7449	0.9327	0.7634	1.6853	1.7055	2.0673	1.6092	1.5476	1.5616	1.7692	0.8181	1.1763	2.8979	0.675
AC096921.2	1.5515	1.6613	1.0275	0.7772	2.278	2.5166	2.1196	1.7857	1.6378	2.9238	2.5225	2.0347	1.6635	0.8351	1.9104	0.6737	1.839	1.5222	1.867	2.4756	2.0035	2.0991	1.6346	2.1512	2.098	1.8777	1.1572	1.2531	1.3093	2.1219	2.4436	1.3073	2.8226	1.7881	1.4452	1.0162	1.8043	1.8042	1.6356	3.0426	1.1567	0.9375	1.9225	1.9547	1.0503	2.2527	3.0931	1.4747	1.2653
USP30-AS1	1.2911	0.9638	1.4236	1.8964	0.6842	0.6352	0.6061	0.299	0.667	0.6846	0.5457	0.7119	0.5752	0.4205	0.5201	1.2593	0.5165	1.3096	1.1267	0.6371	1.3919	0.5603	0.9898	0.2976	0.7374	0.5564	0.7542	0.5092	0.7703	0.6452	0.7153	0.8057	0.9059	0.3159	0.6435	0.7292	0.9881	0.5312	0.7498	1.2088	1.6068	1.0765	0.3463	0.8156	0.6347	0.8644	1.1125	1.7115	0.5212
AL133371.2	0.5084	0.9269	1.1161	0.577	1.1056	1.0124	1.1592	1.7048	1.701	1.1256	0.6642	0.5525	0.7335	1.1885	0.211	1.2293	1.5365	1.6918	1.0056	0.9239	0.8874	0.7453	0.9094	0.4427	0.6808	0.8867	1.1842	1.8819	2.5782	1.2214	0.8706	1.6415	2.5268	0.4699	1.5506	2.2266	1.3649	1.5172	3.2982	0.4495	1.0113	2.0366	1.2143	1.4338	2.203	1.2859	1.0699	6.0465	1.5857
AL357033.4	2.1322	2.1657	1.2851	1.6064	4.454	2.328	3.7012	2.6532	1.6466	4.1728	3.0078	2.2923	2.5209	2.351	3.7508	2.9716	3.4749	3.328	4.0574	3.5038	2.6606	4.1933	2.4624	3.1093	3.2768	3.0802	3.2247	1.7562	2.6667	2.6971	3.9131	2.8869	2.8942	4.2276	1.5417	2.7542	2.81	3.9727	3.7719	2.3323	2.7671	1.7502	2.8556	1.6419	3.4434	2.0311	1.9706	4.8257	2.9068
ADAMTS9-AS1	1.5035	3.4837	0.6343	0.4145	0.3382	0.6857	1.0442	1.2447	1.3746	0.6042	0.33	0.374	0.5735	0.5068	0.578	0.4203	0.6805	0.5305	0.3335	1.0026	0.5428	0.9155	0.349	2.5339	0.5026	0.2792	0.2564	0.5814	1.5025	0.326	0.9792	0.5201	0.8783	0.6273	0.8438	0.9527	0.5289	0.5613	1.0335	0.2223	0.5326	0.4253	0.431	0.2338	0.4822	1.7208	1.3799	0.2619	1.4779
TBX5-AS1	2.2771	1.8164	6.693	4.3298	4.0306	5.2666	5.8678	6.5413	1.4404	3.2578	4.2416	3.8618	3.1022	3.7604	7.4428	2.4274	6.0163	5.0695	3.7262	6.297	4.5289	6.9303	3.6866	3.3358	5.7332	5.2345	4.9638	3.9957	1.6711	8.3924	5.7984	10.1528	5.5525	4.6464	5.3333	4.5668	7.4687	3.8987	3.7634	1.6289	4.6902	2.9894	2.6884	10.5706	4.3884	5.2345	4.5795	2.3251	3.7436
HID1-AS1	1.7321	1.1101	0.9291	1.4571	1.5193	1.9478	2.5263	2.1391	0.675	0.9571	1.2779	0.5481	2.0588	0.9703	2.7023	0.982	2.2448	1.3685	0.9431	1.9742	1.8978	1.934	2.0854	0.8251	3.561	1.5674	1.1242	0.7045	0.5315	2.6752	0.9684	1.5508	1.349	2.39	1.2016	0.7723	1.7611	1.3512	0.7415	0.6486	1.2602	0.7535	0.3982	2.4071	1.3907	1.2563	0.9417	1.2398	1.7542
AC106882.1	0.014	0.0046	0.0426	0.0477	0.0196	0	0.006	0.0092	0.0053	0.0299	0.0137	0	0.0227	0.7136	0.0131	0.5226	0.1143	0.0127	0.0062	0.0176	0.0079	0.0447	0	0.0183	0	0.011	0.0155	0.0132	0	0.0108	0.018	0	0	0.0117	0.0356	0.2195	0.0781	0.0118	0.1482	0	0	0.0648	0.0342	0.041	0.0488	0.0399	0.0053	0.584	0.0524
AC022706.1	0.8038	0.5974	2.3533	1.5428	0.9033	1.0592	0.6266	1.2098	0.783	0.8412	0.8455	0.607	0.8777	1.1257	1.1039	1.4883	0.9806	0.5739	1.1783	0.4759	0.9947	0.2214	0.6796	0.633	1.389	0.7051	0.4956	0.8024	0.4881	0.6664	0.6756	0.7851	1.0046	0.7079	1.0455	1.6546	0.725	0.7441	0.7502	1.0556	0.8272	0.896	0.5428	0.5654	1.3829	0.4821	0.6179	2.1043	0.7521
LINC02391	0.2513	0.0508	0.3526	0.4169	0.2342	0.0924	0.2149	0.2283	0.1892	0.1376	0.1705	0.0709	0.1334	0.364	0.3431	0.571	0.2892	0.2193	0.2065	0.1703	0.4339	0.1975	0.1556	0.0758	0.3107	0.0759	0.1067	0.2795	0.042	0.2538	0.0621	0.1605	0.2249	0.1126	0.1179	0.3126	0.1617	0.1623	0.2781	0.1026	0.2517	0.1251	0.2834	0.1321	0.2962	0.1284	0.1904	0.5882	0
ITGA6-AS1	0.1542	0.1923	0.0703	0.2625	0.1725	0.1842	0.0791	0.1619	0.2089	0.1536	0.1058	0.2074	0.1877	0.3244	0.1296	0.2397	0.2517	0.091	0.151	0.194	0.2422	0.1838	0.1596	0.1611	0.1858	0.1573	0.1191	0.0678	0.1508	0.1191	0.1188	0.1387	0.1517	0.1154	0.3449	0.413	0.215	0.2459	0.5219	0.0409	0.1255	0.1425	0.1055	0.1957	0.2792	0.2194	0.1402	0.6255	0.202
AC023825.2	0.0989	0.1622	0	0.028	0.023	0.0886	0.1057	0.0324	0.0186	0.1055	0	0.1209	0.0301	0.0821	0.0231	0.1921	0.2689	0.2916	0.154	0.2798	0.3882	0.1157	0.3978	0.1291	0	0	0	0	0.0537	0.0573	0.0476	0.0513	0.0663	0.0411	0.201	0.4496	0.0689	0.1037	0.0209	0	0.1609	0.0685	0.0241	0.2171	0.1377	0.211	0.0749	0.362	0.2775
AC023796.2	0.1105	0	0	0	0	0	0.0315	0.0483	0	0	0	0	0.0149	0.1631	0	0	0.1002	0.0167	0.0328	0	0	0.0313	0	0	0	0	0	0.0463	0	0.0284	0.0236	0	0	0	0.1123	0.2977	0.0684	0	0.0312	0	0	0.034	0	0.0359	0	0.0699	0	0.2075	0.1378
AC090559.1	3.9833	6.6275	4.7966	3.6014	2.8199	6.479	4.7768	5.0187	8.9617	7.8468	5.4354	2.4454	6.5661	7.6548	4.7518	6.9055	4.7239	6.7878	4.2263	6.4376	6.8347	2.6455	7.2126	4.759	1.6844	5.5591	7.6523	7.4651	3.8176	5.579	6.939	7.1897	5.1502	2.941	6.7168	5.741	4.4863	4.0377	6.2379	4.7945	10.079	4.3737	3.5764	5.4873	9.5176	3.9878	6.7398	6.1673	5.4823
AL022098.1	1.9375	0.65	0.5592	0.9018	1.6488	0.5659	0.502	0.7755	1.214	1.2033	0.6098	1.2203	0.7353	0.3337	0.5008	1.3021	0.5004	1.0301	0.7525	0.2561	0.9355	1.2811	0.7831	0.9049	0.1926	0.6636	0.5485	0.652	0.9698	0.4625	0.7691	0.2491	1.1415	0.56	0.6168	0.811	0.7275	0.4895	0.679	1.0348	0.5606	1.7115	0.6693	1.1616	1.0958	1.0284	0.8896	0.8468	0.5274
AL035409.2	0.9022	0.8335	1.5235	0.9102	1.526	3.7131	2.4285	2.7185	0.8804	1.6646	2.5212	0.8988	2.3185	0.296	0.9674	0.4156	1.9087	1.6679	2.5876	2.6067	1.5748	2.1475	0.8453	1.2222	1.4431	1.495	1.4748	0.3151	0.581	1.7548	2.103	1.9651	0.8071	1.2508	1.3249	0.7261	1.3042	1.2341	0.3676	1.0636	0.9789	0.1545	1.0121	1.4027	0.8843	0.8874	1.5443	0.8283	0.4378
AL135818.1	0.9554	0.439	0.5203	0.75	0.5639	0.5422	0.6058	0.3552	0.4016	0.6006	0.4837	0.5743	0.3715	0.4055	0.3643	0.8663	0.3573	0.578	0.4606	0.3005	1.0273	0.7658	0.4303	1.1751	0.3438	0.2187	0.1933	0.2903	0.3893	0.2767	0.5368	0.4352	0.5128	0.3179	0.3723	1.0259	0.2368	0.5346	0.3301	0.2393	0.1944	0.5373	0.3189	0.4119	0.6653	0.4153	0.4765	1.0585	0.2831
LINC01914	5.4082	0.2413	1.6299	0.7651	0.5711	1.08	0.4061	1.166	1.4647	0.7414	0.1351	0.7492	0.603	0.5259	0.3434	0.3096	0.5001	0.6187	1.3909	3.6239	1.2721	0.6064	0.4757	1.3208	0.1231	0.4449	2.1975	0.9534	0.5994	0.7217	0.9052	0.477	0.8087	0.7137	0.9657	0.7045	0.1281	0.3858	0.5445	0.2845	1.2467	2.1669	0.5988	1.6901	0.8109	1.0753	0.5223	0.2589	0.4301
AC015911.3	0.8803	0.7832	0.4162	0.2664	0.8751	0.9583	0.6356	0.539	0.2945	0.4176	0.5558	0.1674	0.3651	0.3033	0.5663	0.973	0.8247	1.0563	0.4353	0.4676	1.6462	1.1073	1.1921	0.6643	0.3143	0.4913	0.3022	0.4426	0.2126	0.2115	0.4774	1.0421	1.12	0.4556	1.1535	1.6508	0.709	0.6567	0.9104	0.3978	0.4775	0.8318	0.3631	0.8402	1.4985	0.5381	0.4891	2.7771	1.025
HCP5	6.8485	6.0448	8.3974	6.5763	6.461	7.7036	6.3602	4.3888	4.6919	5.0083	4.1985	3.3125	3.237	4.2592	9.7815	9.6209	6.285	7.2007	4.7014	3.6961	8.3551	6.6247	9.0165	6.6818	4.3275	5.8456	3.3622	4.8495	3.3033	5.4453	4.4307	5.8355	6.6306	5.9714	8.2039	5.8971	5.7125	4.262	4.1494	1.6413	6.2792	9.4367	3.4793	6.2928	7.405	3.8675	3.9859	11.2701	5.568
AL109741.1	2.0605	4.0303	2.0042	2.2451	3.6486	2.3635	3.8054	1.5682	3.2573	2.4048	1.4537	1.9146	1.1872	2.3273	5.0031	2.6265	2.7463	2.9172	2.1274	4.0443	1.8958	3.5254	2.8432	10.1199	3.4352	2.4582	1.2277	1.9428	5.4635	3.087	3.2551	2.7086	1.8065	2.5709	1.3407	3.0405	2.9488	1.3144	1.7087	0.9109	4.8288	1.7524	1.7717	2.2931	2.2385	2.9315	2.4353	2.4609	4.7045
AC092071.1	17.8176	3.1769	0.1839	0.515	26.642	0.506	1.1639	0.7145	6.399	8.0082	3.468	5.1778	7.1191	1.2394	1.2713	2.3042	0.9051	2.059	2.2617	3.0449	4.1411	13.583	6.7482	2.924	0.1215	2.1606	0.8011	0.1521	0.8876	0.4205	4.9537	0.8372	5.0878	1.6104	1.4762	6.5275	2.0803	4.6972	3.5581	4.5738	1.8216	0.8949	1.2414	1.5652	3.0336	0.746	7.9757	1.0566	1.1889
LINC02611	0.1537	0.1281	0.373	0.2953	0.102	0.219	0.1972	0.1746	0.0935	0.1389	0.1014	0.1121	0.1488	0.4649	0.2568	0.3309	0.1448	0.1945	0.2079	0.1228	0.2588	0.0654	0.2346	0.0309	0.1307	0.1253	0.137	0.1877	0.0771	0.2101	0.0665	0.1514	0.1799	0.1279	0.2495	0.39	0.2171	0.196	0.1376	0.149	0.2117	0.7188	0.2629	0.3435	0.1894	0.2608	0.2218	0.4131	0.2601
AL590764.1	1.8848	0.5485	2.1889	2.4419	0.6629	1.0623	0.5017	0.9566	0.6693	0.8098	0.8537	0.3913	0.6638	0.9057	0.9465	1.9072	1.2817	1.0005	0.8071	0.8949	0.9178	0.2422	0.8792	0.3019	1.0179	0.6978	0.7455	0.8271	0.1932	0.6179	0.5824	0.8365	0.7317	0.6064	1.2293	1.5994	0.8262	1.1492	1.3993	0.8018	1.3022	1.693	0.5733	1.0415	1.2135	1.0962	0.7409	4.2073	0.9983
LINC02422	0.0999	0.1147	0.0759	0.1559	0.1164	0.2536	0.1281	0.0983	0.188	0.1244	0.208	0.1374	0.1723	0.1659	0.1633	0.7182	1.5284	0.2266	0.2556	0.1571	0.2382	0.1116	0.1579	0.212	0.1003	0.1078	0.2067	0.1648	0.0814	0.27	0.1203	0.1296	0.1117	0.1039	0.165	0.2524	0.2321	0.1258	0.5706	0.3643	0.1626	0.2078	0.122	0.3048	0.2087	0.225	0.0946	1.6602	0.2337
CYTOR	0.383	0.5705	0.271	0.4261	0.2187	0.1402	0.1605	0.1392	0.7638	0.2044	0.1223	0.1675	0.1005	0.3939	0.185	0.3531	0.2247	0.1883	0.1521	0.189	0.3486	0.187	0.5289	0.5996	0.2102	0.1694	0.1181	0.3664	0.4927	0.5313	0.1404	0.239	0.2192	0.2225	0.2796	0.3932	0.3812	0.2631	0.2335	0.0614	0.2016	0.5762	0.2706	0.5351	0.2445	0.8315	0.586	0.3279	0.2055
AC067945.2	0.2874	0.4193	0.0971	0.0725	0.2679	0.1145	0.3277	0.1257	0.3126	0.0909	0.1878	0.2343	0.1037	0.0707	0.0298	0.1489	0.2606	0.1304	0.2558	0.0402	0.215	0.2039	0.404	0.292	0.0642	0.0752	0.0352	0.1405	0.1735	0.0247	0.2256	0.1326	0.2857	0.0797	0.1623	0.6294	0.1187	0.134	0.2162	0	0.2079	0.4429	0.156	0.2182	0.2224	0.1515	0.0484	0.2879	0.2391
LINC02345	2.5526	0.6004	1.1178	3.1988	0.3283	1.0856	0.9724	1.4031	4.4574	0.8885	1.3505	3.5667	4.1781	0.3833	1.5238	2.6229	0.4791	0.8442	3.2677	0.8787	5.1528	0.8076	1.99	1.2594	1.0304	2.3965	1.7799	2.5641	1.4038	0.8257	0.8613	1.1802	3.5775	0.1954	1.2379	0.5841	2.1654	0.8767	1.1559	0.2896	3.5709	1.8112	0.7851	1.255	4.8897	1.2897	1.4142	1.163	2.4985
AC039056.2	0.39	0.6186	0.1482	0.0369	0.212	0.466	0.2501	0.3838	0.7829	0.0463	0.1592	0.1589	0.3165	0.3239	0.1518	0.2526	0.3978	0.3687	0.3182	0.4089	0.547	0.166	0.7101	0.4245	0.0979	0.4592	0.1076	0.143	0.2119	0.251	0.167	0.0899	0.1454	0.0811	0.3304	0.7883	0.1812	0.1091	0.4125	0.1724	1.1107	0.3004	0.4128	0.6028	0.1358	0.4007	0.591	0.1099	0.4258
AP001189.1	18.2497	6.4212	0.4956	1.0839	8.1947	0.6958	2.4496	1.0545	4.1995	4.8899	1.6661	3.5739	1.8477	2.1666	2.0991	3.0777	0.9187	1.9131	1.6171	1.7877	2.2085	4.6494	2.4239	8.2604	1.5907	0.7221	2.146	1.3543	4.9738	1.5379	4.465	1.8936	2.1671	1.7825	0.817	3.7725	0.6494	2.8641	0.7194	0.6487	1.1751	1.841	1.8776	0.5344	3.4389	3.8331	2.3206	1.286	5.3181
GATA6-AS1	1.4708	0.7421	0.8114	1.1228	0.761	0.7755	0.9711	1.3461	1.0835	1.0131	1.0514	0.8703	0.773	0.2434	0.6354	0.8462	1.1034	0.8954	1.4768	1.8637	1.5798	1.2564	0.8426	1.1896	1.1828	0.4848	0.6122	0.2665	0.7622	0.4042	0.6991	0.7025	0.693	0.8316	2.203	0.7538	0.7636	0.7424	0.5802	0.5322	1.3288	0.629	0.3989	1.3234	1.3997	0.9581	0.8724	0.9436	0.3624
LINC02812	0.1246	0.0351	0.0812	0.2828	0.1161	0.4892	0.1065	0.2336	0.0536	0.0507	0.157	0	0.1444	0.0591	0.1995	0.4981	0.3389	0.2262	0.1901	0.2464	0.2397	0.0682	0.3684	0.093	0.0894	0.0838	0.1375	0.1119	0	0.2749	0.1486	0.1108	0.0318	0.074	0.742	0.1439	0.1985	0.0747	0.3615	0.0472	0.1448	0.3126	0.0696	0.1564	0.2479	0.2701	0.1214	2.6875	0.1999
AL163953.1	0	0	0	0	0	0	0	0	0	0	0	0	0.0093	0	0	0	0	0	0	0	0	0.0097	0	0	0	0	0	0	0	0	0	0	0	0	0.0233	0.0116	0	0	0	0	0	0	0	0	0	0	0	0	0
AC138207.5	1.7866	2.4787	1.6662	1.4748	2.1949	2.3288	1.0763	2.3977	0.8559	2.1383	2.6657	1.2411	1.5487	5.081	2.3132	3.0929	3.1478	3.2245	2.4937	1.4816	2.7793	1.7455	3.175	0.7956	1.5497	1.7529	2.8673	1.7101	0.9708	2.9162	1.4081	2.7532	2.0343	1.3173	5.5317	4.3296	2.3773	2.522	3.4704	2.5491	2.3129	7.6575	2.3805	4.7172	2.8278	5.8156	1.9381	2.6079	2.1278
AP002954.1	0.1203	2.3133	0.9929	2.0488	0.3845	1.0682	0.8085	2.8425	1.0095	0.7341	1.853	1.3032	1.2905	2.8747	0.6422	0.2672	1.777	0.2106	2.1423	1.0599	0.1929	1.2659	1.621	0.5839	0.1727	0.8501	2.1056	1.2968	0.6165	1.1285	1.9762	1.0586	0.1384	0.3861	1.8003	1.5899	1.7255	1.8182	1.1202	2.7666	3.0777	2.6064	1.0919	2.4504	2.3466	1.9731	0.7945	2.9057	2.2844
AL365272.1	0.1668	0.0688	0.0724	0.1731	0.1199	0.0627	0.0774	0.1001	0.1041	0.0678	0.0934	0.1282	0.0851	0.0792	0.1157	0.615	0.3177	0.1622	0.0467	0.09	0.1551	0.1481	0.1261	0.0685	0.0479	0.0561	0.0894	0.0869	0.0311	0.0626	0.1071	0.089	0.0768	0.0317	0.1745	0.2337	0.0753	0.06	0.2299	0.0548	0.1939	0.1807	0.0792	0.1815	0.2656	0.1085	0.0903	1.4233	0.1249
AC108134.3	3.7062	1.3036	0.7724	1.7749	1.4866	1.7003	2.1928	1.9289	1.2949	2.0365	2.0992	1.4053	1.3261	0.4849	1.1172	2.1635	2.2119	2.0401	2.1296	3.1186	2.8689	1.4177	2.5085	1.2971	0.9816	0.7426	0.949	0.5308	1.2151	0.7487	1.2453	1.5039	1.8607	1.0211	2.2337	2.2522	1.2716	1.4176	0.8535	1.3896	3.2831	2.0094	0.4737	2.5342	4.9225	2.262	1.244	3.2157	1.4633
AC027097.2	0.3808	0.256	0.2871	0.3458	0.2357	0.4296	0.323	0.4158	0.2592	0.3252	0.3433	0.339	0.2992	0.253	0.3756	0.4547	0.4765	0.3926	0.3851	0.3565	0.2872	0.3034	0.3854	0.2308	0.2784	0.2941	0.3025	0.1973	0.3079	0.3012	0.2876	0.3373	0.3053	0.3244	0.4213	0.445	0.3199	0.335	0.5156	0.3879	0.3768	0.3436	0.2858	0.3569	0.3692	0.4046	0.3116	1.023	0.268
AL365361.1	7.0705	7.3434	6.2212	4.0341	5.1889	5.9968	12.9514	7.2933	3.7028	4.7057	7.3628	2.4148	4.2607	4.3216	2.2768	5.3694	3.8348	2.7343	4.2422	3.0914	8.3083	4.2682	7.5323	7.6777	3.5937	2.7186	8.1382	2.726	2.5197	2.4575	4.7335	5.113	4.1785	1.9207	6.6062	5.7815	4.2474	3.7281	4.7396	6.6862	3.9754	1.7818	2.1583	5.072	9.6352	5.9597	6.2532	13.1541	3.6697
LINC01943	0.4279	0.5173	0.9754	0.5878	0.1889	0.3901	0.2118	0.1921	0.3899	0.2404	0.1324	0.1377	0.265	0.4364	0.4521	0.5426	0.4747	0.5314	0.3608	0.2833	0.3537	0.1869	0.6344	0.4118	0.294	0.3358	0.2609	0.6582	0.1468	0.6695	0.4049	0.5998	0.4029	0.4121	0.3892	0.6771	0.5859	0.3497	0.4192	0.0796	0.6047	0.9992	0.5611	1.0442	0.4234	0.5874	0.5118	0.4821	0.2739
AC007569.1	0.1413	0.0618	0.0477	0.0624	0.1682	0.15	0.0738	0.0824	0.0886	0.0782	0.1307	0.096	0.086	0.4259	0.066	0.549	0.0961	0.0784	0.0559	0.079	0.1497	0.1704	0.1263	0.0923	0.0709	0.1109	0.0693	0.0592	0.0341	0.0364	0.1361	0.0597	0.1194	0.0522	0.1676	0.6068	0.0948	0.1647	0.352	0.1457	0.1916	0.1161	0.0997	0.1303	0.2952	0.1042	0.0951	0.849	0.1909
AC114760.2	0.1689	0.1478	0.11	0.1643	0.1724	0.2787	0.2751	0.0633	0.0666	0.2633	0.1182	0.1377	0.2774	0.0356	0.1427	0.6501	0.175	0.427	0.315	0.2429	0.5505	0.3046	0.2959	0.2101	0.105	0.101	0.1952	0.0404	0.0524	0.1304	0.0981	0.1502	0.1367	0.0803	0.3025	0.7559	0.1495	0.081	0.0136	0.2773	0.4057	0.2305	0.0471	0.1963	0.1456	0.2136	0.2133	0.7431	0.1957
AC145098.1	0.8036	1.1554	0.2908	1.4332	1.3552	0.5029	1.505	0.8536	4.1769	2.0151	1.6498	1.3568	1.7545	2.2882	0.4646	1.4276	1.5613	2.7609	1.7711	1.637	1.4169	0.6515	1.144	1.1496	0.3459	1.3816	2.1955	2.2129	1.1228	1.3889	3.17	1.059	1.4378	0.6048	1.4783	3.3067	1.778	1.2847	1.9429	1.2519	2.1797	1.9102	0.86	2.8391	2.4517	2.8673	2.2034	7.9765	2.1484
AC004585.1	0.4114	0.2373	0.7769	0.3255	0.1162	0.6108	0.1173	0.2945	0.0282	0.142	0.1833	0.0762	0.086	0.4142	0.6521	1.8994	0.6952	0.447	0.2774	0.0627	0.6575	0.0849	0.4588	0.2606	0.2004	0.4306	0.0413	0.2116	0.0813	0.0963	0.1201	0.2329	0.3012	0.1659	0.3803	0.2394	0.6836	0.2407	0.4326	0	0.4667	1.2448	0.2802	0.6938	0.6773	0.1774	0.17	3.9757	0.14
AF127936.1	1.5239	0.9982	0.5141	1.5852	0.3442	0.1928	0.2627	0.4928	0.3902	0.2783	0.3193	0.5919	0.8324	0.3059	0.1188	0.1882	0.2828	0.262	0.5055	0.2187	0.5955	0.2219	0.2355	0.0081	0.1496	0.0171	0.452	0.2887	0.0169	0.2565	0.1834	0.5003	0.2443	0.1833	0.3471	0.4407	0.2827	0.5366	0.3204	0.6339	0.7526	0.2209	0.47	0.4121	0.0821	0.0971	0.2775	0.2693	0.2846
LINC01996	5.6228	2.1065	4.4413	4.2792	2.0548	3.8969	3.5694	2.8246	3.5257	2.2282	1.8663	4.9126	2.3291	0.2167	2.4733	1.3993	1.6678	2.8652	4.3893	5.5316	3.3083	2.6874	3.2553	3.0674	3.1053	1.0547	2.0008	1.0086	1.0916	3.9695	2.9993	2.8252	1.9491	2.778	1.6446	0.9625	2.3884	1.7958	0.4747	1.2573	3.1848	1.3387	2.2945	2.5472	2.1623	1.027	2.9652	1.2054	0.4151
AC124014.1	0.1748	0.2008	0.0664	0.0496	0.2851	0.2611	0.71	0	0.0987	0.2488	0.2569	0	0.0532	0.0968	0.2857	0.8832	0.3566	0.3768	0.2723	0.22	0.8827	0.0744	0.6533	0.2283	0	0.1372	0.0964	0.1923	0.3799	0.2025	0.1684	0.1814	0.2346	0.0364	0.4443	0.7288	0.0812	0.2201	0.3698	0.1546	0.4979	0.4444	0.0427	0.2987	0.3652	0.6218	0.4967	1.5265	0.2454
LINC01094	1.673	0.9119	2.6405	2.1512	0.8859	1.2406	1.1629	1.5045	1.407	1.1906	1.2524	0.5614	0.9494	2.0729	0.8987	1.8732	0.716	1.6312	1.5047	0.8979	1.3226	0.671	1.5505	0.4241	0.5581	0.8287	1.3393	1.5811	0.4355	1.3281	0.6443	1.0867	1.1383	0.4355	1.7961	1.5889	1.2558	1.0655	1.2227	0.8457	1.985	4.483	1.0974	1.6533	1.6132	1.3871	1.6886	1.5325	1.5491
LINC02555	3.6858	2.9836	4.2045	5.9321	8.917	1.607	3.6682	3.5631	1.0894	4.0465	2.227	3.8507	3.5472	3.2992	1.2799	8.4157	1.3892	1.5296	3.4549	1.2852	3.4672	1.2318	6.2057	1.2676	3.1632	1.5434	2.4795	1.6961	5.8832	1.6566	2.3724	4.3405	1.7896	2.6552	1.7741	5.4975	5.7747	3.4795	2.3698	8.791	2.2027	6.6808	8.3006	0.5817	2.9284	1.7682	2.0637	4.1146	4.4924
CFLAR-AS1	0.6668	0.4552	0.0699	0.1174	0.6214	0.261	0.6946	0.2765	0.2654	0.4472	0.2065	0.4544	0.4898	0.0509	0.1431	0.4408	0.1928	0.7303	0.3888	0.7955	0.7524	0.7437	0.846	0.921	0.0731	0.1925	0.0972	0.0963	0.4331	0.2486	0.2707	0.1776	0.4491	0.1594	0.3156	1.0631	0.2493	0.238	0.1362	0.3829	0.4927	0.2444	0.1423	0.217	0.1868	0.3198	0.5313	0.4015	0.4159
LINC01117	0.0521	0.0513	0.0132	0.0689	0.0323	0.0518	0.0074	0.0911	0.0196	0.037	0.0595	0.0637	0.0106	0.0961	0.0243	0.0405	0.0708	0.0315	0.0309	0.0328	0.0097	0.0849	0.0898	0.068	0.061	0.0341	0.0191	0.0709	0.0189	0.1675	0.0724	0.036	0.0543	0.065	0.1059	0.0351	0.121	0.0218	0.0734	0.0153	0.0141	0.0241	0.017	0.288	0.0725	0.0658	0.1972	0.0782	0.0812
DTNB-AS1	0.3209	0.079	0.2439	0.3642	0.1495	0.0479	0.1715	0.2106	0.0906	0.1713	0.0786	0.1962	0.1953	0.3998	0.0749	1.4342	0.3273	0.0546	0.0357	0	0.135	0.222	0.2768	0	0.0806	0	0.0443	0.3026	0.0436	0	0.0773	0	0.1794	0.0667	0.1631	0.6487	0.1491	0.4714	0.5092	0.2483	0.0653	0.0742	0.1176	0.1566	0.1117	0.2283	0.0608	1.7628	0
[truncated: 504 more columns]
