# Supplementary material for: Establishment of a prognosis prediction model for lung squamous cell carcinoma related to PET/CT: basing on immunogenic cell death-related lncRNA
Source: BMC Pulm Med. 2023 Dec 15;23:511. doi: 10.1186/s12890-023-02792-y (PMC10724919; doi:10.1186/s12890-023-02792-y)
Supplement: Supplementary file 4 — Supplementary Material 4 [file 12890_2023_2792_MOESM4_ESM.xlsx]

## Sheet: Sheet1
Supplement table 3 List of ICD-related genes-related lncRNA-related interaction networks
ICD	lncRNA	cor	pvalue	Regulation
PIK3CA	KCNMB2-AS1	0.597702	6.1e-50	postive
ENTPD1	ACTA2-AS1	0.412522	4.78e-22	postive
IL1R1	LRRK2-DT	0.473961	1.78e-29	postive
ENTPD1	AC107959.1	0.483154	1.01e-30	postive
CD4	AC107959.1	0.485268	5.13e-31	postive
CXCR3	AC107959.1	0.431658	3.35e-24	postive
FOXP3	AC107959.1	0.43451	1.56e-24	postive
NLRP3	AC107959.1	0.408982	1.16e-21	postive
CD4	LINC01678	0.483674	8.52e-31	postive
NLRP3	LINC01678	0.48564	4.55e-31	postive
ENTPD1	AC010149.1	0.446996	4.98e-26	postive
CXCR3	AC010149.1	0.501114	2.84e-33	postive
FOXP3	AC010149.1	0.493574	3.48e-32	postive
ENTPD1	AC246787.2	0.503989	1.07e-33	postive
CD4	AC246787.2	0.416459	1.77e-22	postive
CXCR3	AC246787.2	0.423496	2.89e-23	postive
FOXP3	AC246787.2	0.491489	6.89e-32	postive
ENTPD1	AL121933.2	0.535633	1.28e-38	postive
CD4	AL121933.2	0.723205	2.07e-82	postive
P2RX7	AL121933.2	0.634467	6.67e-58	postive
TLR4	AL121933.2	0.583639	3.68e-47	postive
CXCR3	AL121933.2	0.433831	1.87e-24	postive
MYD88	AL121933.2	0.453363	8.14e-27	postive
FOXP3	AL121933.2	0.421336	5.06e-23	postive
IL10	AL121933.2	0.487387	2.6e-31	postive
LY96	AL121933.2	0.477399	6.13e-30	postive
NLRP3	AL121933.2	0.621758	4.97e-55	postive
PRF1	AC022126.1	0.761038	4.95e-96	postive
CXCR3	AC022126.1	0.512709	5.32e-35	postive
IFNG	AC022126.1	0.738731	1.03e-87	postive
CD8A	AC022126.1	0.773417	4.71e-101	postive
ENTPD1	AL021978.1	0.411792	5.74e-22	postive
CD4	AL021978.1	0.492106	5.63e-32	postive
PRF1	AL021978.1	0.468886	8.36e-29	postive
CXCR3	AL021978.1	0.468175	1.04e-28	postive
IFNG	AL021978.1	0.525841	4.87e-37	postive
FOXP3	AL021978.1	0.430664	4.38e-24	postive
LY96	AL021978.1	0.418297	1.11e-22	postive
CD8A	AL021978.1	0.543772	5.7e-40	postive
ENTPD1	PCED1B-AS1	0.655983	4.4e-63	postive
CD4	PCED1B-AS1	0.608468	3.64e-52	postive
PRF1	PCED1B-AS1	0.458625	1.77e-27	postive
CXCR3	PCED1B-AS1	0.657231	2.14e-63	postive
FOXP3	PCED1B-AS1	0.681553	8.03e-70	postive
LY96	PCED1B-AS1	0.41103	6.94e-22	postive
CD8A	PCED1B-AS1	0.538583	4.19e-39	postive
NLRP3	PCED1B-AS1	0.464038	3.58e-28	postive
ENTPD1	PSMB8-AS1	0.536263	1.01e-38	postive
CD4	PSMB8-AS1	0.43576	1.11e-24	postive
PRF1	PSMB8-AS1	0.476377	8.42e-30	postive
CXCR3	PSMB8-AS1	0.547545	1.31e-40	postive
IFNG	PSMB8-AS1	0.450187	2.02e-26	postive
FOXP3	PSMB8-AS1	0.47275	2.58e-29	postive
LY96	PSMB8-AS1	0.477503	5.93e-30	postive
CD8A	PSMB8-AS1	0.554938	6.91e-42	postive
IL1R1	C8orf34-AS1	0.453134	8.7e-27	postive
IL1R1	LHFPL3-AS2	0.400146	1e-20	postive
ENTPD1	AC013553.3	0.413318	3.91e-22	postive
IL1R1	AC013553.3	0.410911	7.15e-22	postive
CD4	AC013553.3	0.452753	9.7e-27	postive
CD4	AC090948.2	0.450153	2.04e-26	postive
CXCR3	AC090948.2	0.552118	2.14e-41	postive
FOXP3	AC090948.2	0.541729	1.26e-39	postive
CD8A	AC090948.2	0.400907	8.33e-21	postive
CD8B	AC069120.1	0.404667	3.34e-21	postive
ENTPD1	LINC00892	0.505885	5.63e-34	postive
CD4	LINC00892	0.487619	2.41e-31	postive
PRF1	LINC00892	0.41821	1.13e-22	postive
CXCR3	LINC00892	0.569887	1.44e-44	postive
IFNG	LINC00892	0.486713	3.23e-31	postive
FOXP3	LINC00892	0.522269	1.78e-36	postive
LY96	LINC00892	0.408601	1.27e-21	postive
CD8A	LINC00892	0.525506	5.5e-37	postive
LY96	LINC00324	0.420252	6.7e-23	postive
LY96	AC083855.2	0.415772	2.11e-22	postive
IL1R1	LINC00968	0.429973	5.26e-24	postive
CD4	AC090948.1	0.405146	2.97e-21	postive
CXCR3	AC090948.1	0.477354	6.22e-30	postive
FOXP3	AC090948.1	0.53305	3.39e-38	postive
ENTPD1	LINC01150	0.603029	4.96e-51	postive
CD4	LINC01150	0.737982	1.89e-87	postive
P2RX7	LINC01150	0.497488	9.56e-33	postive
TLR4	LINC01150	0.535355	1.43e-38	postive
CXCR3	LINC01150	0.454386	6.07e-27	postive
FOXP3	LINC01150	0.492618	4.76e-32	postive
IL10	LINC01150	0.418646	1.01e-22	postive
LY96	LINC01150	0.441275	2.46e-25	postive
NLRP3	LINC01150	0.611583	7.98e-53	postive
ENTPD1	AC099524.1	0.427071	1.13e-23	postive
CXCR3	AC099524.1	0.424986	1.96e-23	postive
FOXP3	AC099524.1	0.508013	2.71e-34	postive
ENTPD1	LINC01614	0.428955	6.89e-24	postive
CD4	PRKAR1B-AS1	0.427335	1.06e-23	postive
CXCR3	PRKAR1B-AS1	0.414719	2.75e-22	postive
FOXP3	PRKAR1B-AS1	0.459897	1.22e-27	postive
IL10	PRKAR1B-AS1	0.41279	4.47e-22	postive
LY96	PRKAR1B-AS1	0.435617	1.16e-24	postive
CD8A	PRKAR1B-AS1	0.409934	9.12e-22	postive
NLRP3	PRKAR1B-AS1	0.436447	9.22e-25	postive
ENTPD1	AC011899.2	0.426216	1.42e-23	postive
CD4	AC011899.2	0.627194	3.05e-56	postive
P2RX7	AC011899.2	0.46509	2.62e-28	postive
CXCR3	AC011899.2	0.468146	1.05e-28	postive
FOXP3	AC011899.2	0.401709	6.86e-21	postive
NLRP3	AC011899.2	0.488836	1.63e-31	postive
ENTPD1	LINC02416	0.419963	7.22e-23	postive
PRF1	LINC02416	0.407808	1.55e-21	postive
CXCR3	LINC02416	0.469655	6.62e-29	postive
IFNG	LINC02416	0.415141	2.47e-22	postive
FOXP3	LINC02416	0.405908	2.47e-21	postive
CD8A	LINC02416	0.472279	2.98e-29	postive
TNF	AL356234.3	0.490223	1.04e-31	postive
ENTPD1	MAGI2-AS3	0.458484	1.84e-27	postive
IL1R1	MAGI2-AS3	0.436006	1.04e-24	postive
IL1R1	AC005479.1	0.453902	6.97e-27	postive
ENTPD1	AC022164.1	0.436532	9.01e-25	postive
IL1R1	AC022164.1	0.463776	3.87e-28	postive
CD4	AC022164.1	0.439986	3.5e-25	postive
CD4	MMP2-AS1	0.484032	7.6e-31	postive
CXCR3	MMP2-AS1	0.46136	7.93e-28	postive
FOXP3	MMP2-AS1	0.447738	4.04e-26	postive
PIK3CA	AC090425.3	0.504108	1.03e-33	postive
ENTPD1	AC008083.3	0.500953	3e-33	postive
CD4	AC008083.3	0.47122	4.11e-29	postive
CXCR3	AC008083.3	0.524262	8.65e-37	postive
FOXP3	AC008083.3	0.472638	2.67e-29	postive
NLRP3	AC008083.3	0.402443	5.74e-21	postive
HMGB1	AL161891.1	0.414477	2.92e-22	postive
ENTPD1	AC243960.1	0.458236	1.98e-27	postive
CD4	AC243960.1	0.40558	2.67e-21	postive
CXCR3	AC243960.1	0.511008	9.63e-35	postive
FOXP3	AC243960.1	0.530481	8.82e-38	postive
CD8A	AC243960.1	0.456973	2.87e-27	postive
IL1R1	AL445493.3	0.436762	8.46e-25	postive
ENTPD1	LINC01352	0.433868	1.85e-24	postive
CD4	LINC01352	0.403095	4.9e-21	postive
PIK3CA	SAMD12-AS1	0.43477	1.45e-24	postive
ENTPD1	AC026202.2	0.561802	4.22e-43	postive
CXCR3	AC026202.2	0.412079	5.34e-22	postive
LY96	AC026202.2	0.466597	1.67e-28	postive
NT5E	AC037198.1	0.452038	1.19e-26	postive
FOXP3	AC004687.1	0.414151	3.17e-22	postive
CD4	AC004847.1	0.453855	7.07e-27	postive
CXCR3	AC004847.1	0.430317	4.8e-24	postive
ENTPD1	AC006033.2	0.497614	9.17e-33	postive
CD4	AC006033.2	0.620115	1.14e-54	postive
P2RX7	AC006033.2	0.543708	5.84e-40	postive
PRF1	AC006033.2	0.501816	2.24e-33	postive
CXCR3	AC006033.2	0.542476	9.42e-40	postive
FOXP3	AC006033.2	0.477966	5.14e-30	postive
CD8A	AC006033.2	0.492933	4.3e-32	postive
NLRP3	AC006033.2	0.482844	1.11e-30	postive
ENTPD1	AC006369.1	0.577193	6.25e-46	postive
CD4	AC006369.1	0.522928	1.4e-36	postive
PRF1	AC006369.1	0.431649	3.36e-24	postive
CXCR3	AC006369.1	0.584506	2.5e-47	postive
IFNG	AC006369.1	0.468551	9.25e-29	postive
FOXP3	AC006369.1	0.550335	4.35e-41	postive
CD8A	AC006369.1	0.558536	1.61e-42	postive
NLRP3	AC006369.1	0.444303	1.06e-25	postive
ENTPD1	LINC00996	0.506853	4.04e-34	postive
CD4	LINC00996	0.614715	1.7e-53	postive
P2RX7	LINC00996	0.45619	3.6e-27	postive
PRF1	LINC00996	0.472357	2.91e-29	postive
CXCR3	LINC00996	0.648356	3.37e-61	postive
FOXP3	LINC00996	0.660242	3.69e-64	postive
CD8A	LINC00996	0.464053	3.57e-28	postive
NLRP3	LINC00996	0.498436	6.97e-33	postive
ENTPD1	LINC02606	0.46793	1.12e-28	postive
CD4	LINC02606	0.41186	5.64e-22	postive
CD4	AL023653.1	0.440128	3.37e-25	postive
CXCR3	AL023653.1	0.486517	3.44e-31	postive
FOXP3	AL023653.1	0.496136	1.5e-32	postive
PRF1	LINC02195	0.61624	7.99e-54	postive
CXCR3	LINC02195	0.406836	1.96e-21	postive
IFNG	LINC02195	0.745468	3.91e-90	postive
CD8A	LINC02195	0.71675	2.6e-80	postive
ENTPD1	AC243960.3	0.533188	3.22e-38	postive
CD4	AC243960.3	0.525689	5.15e-37	postive
TLR4	AC243960.3	0.422411	3.83e-23	postive
IL10	AC243960.3	0.484885	5.8e-31	postive
LY96	AC243960.3	0.483545	8.88e-31	postive
NLRP3	AC243960.3	0.52469	7.41e-37	postive
IL6	AC002480.1	0.525685	5.15e-37	postive
IL6	AC002480.2	0.494684	2.42e-32	postive
ENTPD1	AC035139.1	0.400189	9.91e-21	postive
CXCR3	AC035139.1	0.400193	9.89e-21	postive
FOXP3	AC035139.1	0.478997	3.72e-30	postive
ENTPD1	HLA-DQB1-AS1	0.442047	1.98e-25	postive
CD4	HLA-DQB1-AS1	0.512585	5.56e-35	postive
CXCR3	HLA-DQB1-AS1	0.450677	1.76e-26	postive
FOXP3	HLA-DQB1-AS1	0.474152	1.67e-29	postive
NLRP3	HLA-DQB1-AS1	0.479722	2.97e-30	postive
CD4	AC007336.2	0.517463	9.96e-36	postive
P2RX7	AC007336.2	0.424365	2.31e-23	postive
CXCR3	AC007336.2	0.443743	1.24e-25	postive
FOXP3	AC007336.2	0.447384	4.47e-26	postive
NLRP3	AC007336.2	0.445131	8.41e-26	postive
ENTPD1	CCR5AS	0.477116	6.69e-30	postive
CD4	CCR5AS	0.5814	9.92e-47	postive
TLR4	CCR5AS	0.467944	1.11e-28	postive
CXCR3	CCR5AS	0.473337	2.15e-29	postive
FOXP3	CCR5AS	0.402106	6.23e-21	postive
IL10	CCR5AS	0.476211	8.87e-30	postive
LY96	CCR5AS	0.56026	7.95e-43	postive
NLRP3	CCR5AS	0.519138	5.48e-36	postive
CD4	AC008972.1	0.466956	1.5e-28	postive
NLRP3	AC008972.1	0.469782	6.37e-29	postive
ENTPD1	AC008972.2	0.437667	6.61e-25	postive
CD4	AC008972.2	0.607497	5.83e-52	postive
TLR4	AC008972.2	0.41392	3.36e-22	postive
CXCR3	AC008972.2	0.466981	1.48e-28	postive
FOXP3	AC008972.2	0.420517	6.26e-23	postive
NLRP3	AC008972.2	0.579137	2.68e-46	postive
PIK3CA	AC007823.1	0.653442	1.89e-62	postive
ENTPD1	AP001434.1	0.459798	1.26e-27	postive
IL1R1	AP001434.1	0.507215	3.57e-34	postive
CD4	AP001434.1	0.448436	3.32e-26	postive
NLRP3	AP001434.1	0.428864	7.06e-24	postive
CD4	AL731567.1	0.437501	6.92e-25	postive
CXCR3	AL731567.1	0.412053	5.38e-22	postive
FOXP3	AL731567.1	0.432586	2.62e-24	postive
NLRP3	AL731567.1	0.407555	1.65e-21	postive
FOXP3	LINC01215	0.437146	7.62e-25	postive
LY96	ANKRD44-AS1	0.42364	2.79e-23	postive
ENTPD1	CARD8-AS1	0.532068	4.89e-38	postive
CD4	CARD8-AS1	0.455475	4.43e-27	postive
TLR4	CARD8-AS1	0.462098	6.37e-28	postive
IFNGR1	CARD8-AS1	0.432662	2.56e-24	postive
CXCR3	CARD8-AS1	0.424238	2.38e-23	postive
FOXP3	CARD8-AS1	0.400992	8.16e-21	postive
IL10	CARD8-AS1	0.619293	1.73e-54	postive
LY96	CARD8-AS1	0.631071	4.03e-57	postive
CD8A	CARD8-AS1	0.428162	8.5e-24	postive
NLRP3	CARD8-AS1	0.402081	6.27e-21	postive
ENTPD1	LINC00861	0.414056	3.25e-22	postive
CD4	LINC00861	0.455826	4e-27	postive
CXCR3	LINC00861	0.527595	2.56e-37	postive
FOXP3	LINC00861	0.570577	1.07e-44	postive
IL1R1	LINC02471	0.443199	1.44e-25	postive
PRF1	AC116914.1	0.447236	4.66e-26	postive
IFNG	AC116914.1	0.440059	3.43e-25	postive
CD8A	AC116914.1	0.453456	7.93e-27	postive
ENTPD1	AC007728.2	0.526604	3.68e-37	postive
CD4	AC007728.2	0.542572	9.07e-40	postive
P2RX7	AC007728.2	0.41807	1.17e-22	postive
PRF1	AC007728.2	0.464081	3.54e-28	postive
CXCR3	AC007728.2	0.575142	1.52e-45	postive
FOXP3	AC007728.2	0.58592	1.33e-47	postive
CD8A	AC007728.2	0.489463	1.33e-31	postive
NLRP3	AC007728.2	0.465993	2e-28	postive
CXCR3	TSPOAP1-AS1	0.505192	7.13e-34	postive
FOXP3	TSPOAP1-AS1	0.577025	6.72e-46	postive
NT5E	AC137932.2	0.412527	4.77e-22	postive
PRF1	AC007278.1	0.480521	2.31e-30	postive
CXCR3	AC007278.1	0.460222	1.11e-27	postive
IFNG	AC007278.1	0.408821	1.2e-21	postive
CD8A	AC007278.1	0.436381	9.39e-25	postive
ENTPD1	LINC00924	0.45582	4.01e-27	postive
TLR4	LINC00924	0.499889	4.29e-33	postive
IL1R1	GK-AS1	0.47214	3.11e-29	postive
NLRP3	GK-AS1	0.426773	1.23e-23	postive
IL1R1	MIR100HG	0.41633	1.83e-22	postive
PIK3CA	AL390755.1	0.431154	3.84e-24	postive
ENTPD1	AC007877.1	0.481662	1.61e-30	postive
CD4	AC007877.1	0.504954	7.74e-34	postive
TLR4	AC007877.1	0.430762	4.26e-24	postive
TNF	AC007877.1	0.474166	1.67e-29	postive
IL10	AC007877.1	0.588481	4.21e-48	postive
LY96	AC007877.1	0.424098	2.47e-23	postive
NLRP3	AC007877.1	0.518123	7.87e-36	postive
PIK3CA	LPP-AS2	0.47696	7.03e-30	postive
ENTPD1	AC009570.2	0.593615	4.05e-49	postive
CD4	AC009570.2	0.549787	5.4e-41	postive
CXCR3	AC009570.2	0.433016	2.33e-24	postive
FOXP3	AC009570.2	0.439017	4.57e-25	postive
NLRP3	AC009570.2	0.422489	3.76e-23	postive
ENTPD1	LINC02528	0.457853	2.22e-27	postive
CD4	LINC02528	0.543369	6.67e-40	postive
P2RX7	LINC02528	0.43095	4.05e-24	postive
PRF1	LINC02528	0.597256	7.51e-50	postive
TLR4	LINC02528	0.451955	1.22e-26	postive
CXCR3	LINC02528	0.615577	1.11e-53	postive
IFNG	LINC02528	0.665046	2.14e-65	postive
FOXP3	LINC02528	0.453956	6.87e-27	postive
IL10	LINC02528	0.475496	1.11e-29	postive
LY96	LINC02528	0.420329	6.57e-23	postive
CD8A	LINC02528	0.637637	1.22e-58	postive
NLRP3	LINC02528	0.425484	1.72e-23	postive
TNF	LINC00472	0.446695	5.42e-26	postive
ENTPD1	AC009133.3	0.40411	3.83e-21	postive
CXCR3	AC009133.3	0.417944	1.21e-22	postive
FOXP3	AC009133.3	0.424757	2.08e-23	postive
CXCR3	AC104530.1	0.404749	3.28e-21	postive
FOXP3	AC104530.1	0.513377	4.21e-35	postive
PRF1	TRBV11-2	0.445226	8.19e-26	postive
CXCR3	TRBV11-2	0.488939	1.58e-31	postive
IFNG	TRBV11-2	0.455998	3.8e-27	postive
FOXP3	TRBV11-2	0.422206	4.04e-23	postive
CD8A	TRBV11-2	0.53304	3.4e-38	postive
ENTPD1	EML4-AS1	0.459983	1.19e-27	postive
CD4	EML4-AS1	0.590075	2.04e-48	postive
P2RX7	EML4-AS1	0.439588	3.91e-25	postive
PRF1	EML4-AS1	0.481897	1.5e-30	postive
CXCR3	EML4-AS1	0.551806	2.42e-41	postive
FOXP3	EML4-AS1	0.575152	1.51e-45	postive
CD8A	EML4-AS1	0.476997	6.95e-30	postive
NLRP3	EML4-AS1	0.406262	2.26e-21	postive
CD4	LINC01936	0.448133	3.62e-26	postive
P2RX7	LINC01936	0.402426	5.77e-21	postive
FOXP3	AC005332.2	0.428383	8.02e-24	postive
FOXP3	RERE-AS1	0.412944	4.3e-22	postive
IL10	AP000812.1	0.437121	7.68e-25	postive
ENTPD1	LINC00525	0.463533	4.16e-28	postive
IL10	LINC00525	0.427349	1.05e-23	postive
LY96	LINC00525	0.442297	1.85e-25	postive
ENTPD1	C9orf139	0.473257	2.21e-29	postive
CD4	C9orf139	0.55249	1.84e-41	postive
P2RX7	C9orf139	0.438867	4.76e-25	postive
PRF1	C9orf139	0.423632	2.79e-23	postive
CXCR3	C9orf139	0.634528	6.46e-58	postive
FOXP3	C9orf139	0.558545	1.6e-42	postive
CD8A	C9orf139	0.463195	4.6e-28	postive
NLRP3	C9orf139	0.451519	1.38e-26	postive
PRF1	DBH-AS1	0.461737	7.09e-28	postive
CXCR3	DBH-AS1	0.54212	1.08e-39	postive
IFNG	DBH-AS1	0.465111	2.6e-28	postive
FOXP3	DBH-AS1	0.493888	3.14e-32	postive
CD8A	DBH-AS1	0.540197	2.26e-39	postive
ENTPD1	AL157786.1	0.400599	8.97e-21	postive
IL1R1	AL157786.1	0.41891	9.46e-23	postive
CD4	AL157786.1	0.407323	1.74e-21	postive
CXCR3	AL157786.1	0.406321	2.23e-21	postive
IL1R1	AC112496.1	0.446377	5.93e-26	postive
IL10	AL355922.1	0.444479	1.01e-25	postive
CD8B	AUXG01000058.1	0.438343	5.5e-25	postive
IL1R1	AC087521.1	0.526124	4.39e-37	postive
NLRP3	AC087521.1	0.457113	2.75e-27	postive
PRF1	AC007036.1	0.418621	1.02e-22	postive
CXCR3	AC007036.1	0.407425	1.7e-21	postive
IFNG	AC007036.1	0.514179	3.18e-35	postive
CD8A	AC007036.1	0.502437	1.82e-33	postive
ENTPD1	LINC02576	0.552707	1.69e-41	postive
CD4	LINC02576	0.412467	4.85e-22	postive
CXCR3	LINC02576	0.484149	7.33e-31	postive
FOXP3	LINC02576	0.516083	1.62e-35	postive
ENTPD1	BX323043.1	0.422448	3.8e-23	postive
PRF1	LINC01871	0.70901	7.19e-78	postive
CXCR3	LINC01871	0.529961	1.07e-37	postive
IFNG	LINC01871	0.828998	2.73e-128	postive
CD8A	LINC01871	0.78748	3.68e-107	postive
ENTPD1	LINC02362	0.563039	2.53e-43	postive
CXCR3	LINC02362	0.448147	3.6e-26	postive
LY96	LINC02362	0.409339	1.06e-21	postive
CD8A	LINC02362	0.400648	8.87e-21	postive
TNF	LINC02432	0.645297	1.86e-60	postive
IL10	LINC02432	0.437523	6.88e-25	postive
TNF	AC083967.1	0.670179	9.67e-67	postive
IL10	AC083967.1	0.479379	3.3e-30	postive
ENTPD1	AP001189.3	0.539788	2.65e-39	postive
IL1R1	AP001189.3	0.602473	6.46e-51	postive
CD4	AP001189.3	0.569008	2.08e-44	postive
P2RX7	AP001189.3	0.46564	2.22e-28	postive
NLRP3	AP001189.3	0.528699	1.71e-37	postive
CXCR3	AC083837.1	0.404557	3.43e-21	postive
FOXP3	AC083837.1	0.471708	3.54e-29	postive
CD4	AC243829.4	0.527944	2.25e-37	postive
P2RX7	AC243829.4	0.410357	8.21e-22	postive
PRF1	AC243829.4	0.415333	2.35e-22	postive
TLR4	AC243829.4	0.437871	6.26e-25	postive
CD8A	AC243829.4	0.413368	3.86e-22	postive
NLRP3	AC243829.4	0.405987	2.42e-21	postive
ENTPD1	AC004921.1	0.534835	1.73e-38	postive
CD4	AC004921.1	0.651511	5.69e-62	postive
P2RX7	AC004921.1	0.477194	6.53e-30	postive
PRF1	AC004921.1	0.459581	1.34e-27	postive
TLR4	AC004921.1	0.48381	8.16e-31	postive
CXCR3	AC004921.1	0.528373	1.92e-37	postive
IFNG	AC004921.1	0.462557	5.56e-28	postive
FOXP3	AC004921.1	0.462509	5.64e-28	postive
IL10	AC004921.1	0.436604	8.84e-25	postive
LY96	AC004921.1	0.506817	4.09e-34	postive
CD8A	AC004921.1	0.519911	4.16e-36	postive
NLRP3	AC004921.1	0.509659	1.54e-34	postive
ENTPD1	LINC02273	0.424247	2.38e-23	postive
CD4	LINC02273	0.497677	8.97e-33	postive
CXCR3	LINC02273	0.548175	1.02e-40	postive
FOXP3	LINC02273	0.607821	4.98e-52	postive
ENTPD1	AC007998.3	0.487413	2.58e-31	postive
CD4	AC007998.3	0.461074	8.62e-28	postive
NLRP3	AC007998.3	0.446682	5.44e-26	postive
NT5E	LINC00973	0.412745	4.52e-22	postive
TNF	LINC00973	0.55514	6.37e-42	postive
TNF	NFE4	0.426096	1.47e-23	postive
IL6	IL6-AS1	0.612944	4.09e-53	postive
IL1R1	MIR22HG	0.455045	5.01e-27	postive
ENTPD1	LINC00582	0.612956	4.07e-53	postive
CXCR3	LINC00582	0.407751	1.57e-21	postive
LY96	LINC00582	0.532875	3.62e-38	postive
NT5E	LNCOG	0.409665	9.76e-22	postive
TLR4	AC104958.2	0.45008	2.08e-26	postive
CD8B	AC104958.2	0.731529	3.3e-85	postive
CXCR3	AC006042.3	0.417968	1.2e-22	postive
TLR4	LINC02404	0.47	5.96e-29	postive
CD8B	LINC02404	0.746857	1.21e-90	postive
HMGB1	DLEU2	0.415671	2.16e-22	postive
PRF1	LINC02084	0.469186	7.63e-29	postive
CXCR3	LINC02084	0.513143	4.57e-35	postive
IFNG	LINC02084	0.462401	5.83e-28	postive
CD8A	LINC02084	0.585628	1.52e-47	postive
ENTPD1	LINC02126	0.499872	4.31e-33	postive
IL1R1	LINC02126	0.481084	1.93e-30	postive
CD4	LINC02126	0.402554	5.59e-21	postive
LY96	LINC02126	0.445171	8.31e-26	postive
ENTPD1	AL357033.3	0.494621	2.47e-32	postive
CD4	AL357033.3	0.597352	7.18e-50	postive
P2RX7	AL357033.3	0.478175	4.81e-30	postive
PRF1	AL357033.3	0.404961	3.11e-21	postive
CXCR3	AL357033.3	0.537823	5.6e-39	postive
FOXP3	AL357033.3	0.495124	2.09e-32	postive
NLRP3	AL357033.3	0.54833	9.6e-41	postive
ENTPD1	AC012236.1	0.611105	1.01e-52	postive
CD4	AC012236.1	0.455415	4.51e-27	postive
CXCR3	AC012236.1	0.474852	1.35e-29	postive
FOXP3	AC012236.1	0.47195	3.29e-29	postive
ENTPD1	AC110611.2	0.506787	4.14e-34	postive
CD4	AC110611.2	0.480779	2.13e-30	postive
CXCR3	AC110611.2	0.425686	1.63e-23	postive
FOXP3	AC110611.2	0.526725	3.52e-37	postive
NLRP3	AC110611.2	0.417426	1.38e-22	postive
CD4	LINC02481	0.437191	7.53e-25	postive
PRF1	LINC02481	0.494815	2.32e-32	postive
CXCR3	LINC02481	0.588779	3.68e-48	postive
IFNG	LINC02481	0.497107	1.08e-32	postive
CD8A	LINC02481	0.563358	2.22e-43	postive
ENTPD1	TRG-AS1	0.62169	5.14e-55	postive
CD4	TRG-AS1	0.682501	4.38e-70	postive
P2RX7	TRG-AS1	0.518736	6.33e-36	postive
PRF1	TRG-AS1	0.69694	3.21e-74	postive
TLR4	TRG-AS1	0.420072	7.02e-23	postive
CXCR3	TRG-AS1	0.775982	3.91e-102	postive
IFNG	TRG-AS1	0.60017	1.92e-50	postive
FOXP3	TRG-AS1	0.686119	4.25e-71	postive
CD8A	TRG-AS1	0.741369	1.19e-88	postive
NLRP3	TRG-AS1	0.507656	3.07e-34	postive
ENTPD1	AC008957.1	0.470102	5.78e-29	postive
CD4	AC008957.1	0.496602	1.28e-32	postive
CXCR3	AC008957.1	0.484849	5.86e-31	postive
FOXP3	AC008957.1	0.512289	6.16e-35	postive
HMGB1	AL354696.1	0.406116	2.34e-21	postive
CD8A	AC026369.3	0.404134	3.81e-21	postive
IL1B	AC093627.1	0.439272	4.26e-25	postive
ATG5	AC010735.1	0.433217	2.21e-24	postive
CXCR3	AL139246.3	0.418855	9.59e-23	postive
FOXP3	AL139246.3	0.504889	7.91e-34	postive
CD8B	LINC01805	0.640998	1.97e-59	postive
ENTPD1	AC018755.4	0.4799	2.81e-30	postive
IL1R1	AC018755.4	0.400331	9.57e-21	postive
CD4	AC018755.4	0.635268	4.35e-58	postive
TLR4	AC018755.4	0.408141	1.42e-21	postive
CXCR3	AC018755.4	0.537407	6.56e-39	postive
FOXP3	AC018755.4	0.556245	4.08e-42	postive
NLRP3	AC018755.4	0.529605	1.22e-37	postive
ENTPD1	IRF1-AS1	0.474343	1.58e-29	postive
CD4	IRF1-AS1	0.50502	7.57e-34	postive
P2RX7	IRF1-AS1	0.411205	6.65e-22	postive
PRF1	IRF1-AS1	0.545102	3.4e-40	postive
CXCR3	IRF1-AS1	0.671104	5.5e-67	postive
IFNG	IRF1-AS1	0.460373	1.06e-27	postive
FOXP3	IRF1-AS1	0.59967	2.43e-50	postive
CD8A	IRF1-AS1	0.572827	4.11e-45	postive
NLRP3	IRF1-AS1	0.425437	1.74e-23	postive
LY96	GAPLINC	0.580875	1.25e-46	postive
IFNGR1	LINC01506	0.533493	2.87e-38	postive
TNF	LINC01506	0.401826	6.67e-21	postive
IL10	LINC01506	0.571658	6.77e-45	postive
LY96	LINC01506	0.573708	2.82e-45	postive
ENTPD1	LINC01638	0.460041	1.17e-27	postive
LY96	LINC01638	0.42056	6.19e-23	postive
IL1R1	ATP13A4-AS1	0.507503	3.23e-34	postive
CD8B	LINC01124	0.434037	1.77e-24	postive
ENTPD1	LINC02544	0.471331	3.98e-29	postive
LY96	SOCAR	0.518571	6.71e-36	postive
IL1R1	AC079210.1	0.472543	2.75e-29	postive
ENTPD1	FAM30A	0.510936	9.87e-35	postive
CD4	FAM30A	0.403552	4.39e-21	postive
CXCR3	FAM30A	0.447715	4.07e-26	postive
FOXP3	FAM30A	0.534077	2.31e-38	postive
ENTPD1	LINC00702	0.456485	3.3e-27	postive
CD4	AC127521.1	0.524754	7.24e-37	postive
CXCR3	AC127521.1	0.490118	1.08e-31	postive
NLRP3	AC127521.1	0.439273	4.26e-25	postive
IL1R1	AC096921.2	0.50997	1.38e-34	postive
CD4	AC096921.2	0.406715	2.02e-21	postive
NLRP3	AC096921.2	0.458546	1.81e-27	postive
ENTPD1	USP30-AS1	0.496639	1.27e-32	postive
CD4	USP30-AS1	0.547113	1.55e-40	postive
P2RX7	USP30-AS1	0.417409	1.39e-22	postive
PRF1	USP30-AS1	0.631933	2.56e-57	postive
CXCR3	USP30-AS1	0.686812	2.71e-71	postive
IFNG	USP30-AS1	0.586601	9.81e-48	postive
FOXP3	USP30-AS1	0.566708	5.49e-44	postive
CD8A	USP30-AS1	0.668215	3.19e-66	postive
ENTPD1	AL133371.2	0.697597	2.06e-74	postive
IL1R1	AL133371.2	0.462874	5.06e-28	postive
CD4	AL133371.2	0.722689	3.06e-82	postive
P2RX7	AL133371.2	0.490645	9.07e-32	postive
TLR4	AL133371.2	0.505765	5.87e-34	postive
CXCR3	AL133371.2	0.500107	3.99e-33	postive
FOXP3	AL133371.2	0.561873	4.09e-43	postive
LY96	AL133371.2	0.409055	1.14e-21	postive
NLRP3	AL133371.2	0.651419	5.99e-62	postive
ENTPD1	AL357033.4	0.502911	1.55e-33	postive
CD4	AL357033.4	0.572559	4.61e-45	postive
P2RX7	AL357033.4	0.404645	3.36e-21	postive
PRF1	AL357033.4	0.430049	5.15e-24	postive
CXCR3	AL357033.4	0.569723	1.54e-44	postive
FOXP3	AL357033.4	0.498851	6.07e-33	postive
NLRP3	AL357033.4	0.507374	3.38e-34	postive
IL1R1	ADAMTS9-AS1	0.581031	1.17e-46	postive
ENTPD1	TBX5-AS1	0.512297	6.14e-35	postive
IL1R1	TBX5-AS1	0.449794	2.26e-26	postive
CD4	TBX5-AS1	0.510958	9.8e-35	postive
NLRP3	TBX5-AS1	0.427057	1.14e-23	postive
IL1R1	HID1-AS1	0.43408	1.75e-24	postive
CD4	HID1-AS1	0.422935	3.35e-23	postive
ENTPD1	AC106882.1	0.525847	4.86e-37	postive
CXCR3	AC022706.1	0.420913	5.65e-23	postive
CD8A	AC022706.1	0.435455	1.21e-24	postive
ENTPD1	LINC02391	0.484662	6.22e-31	postive
CD4	LINC02391	0.479968	2.75e-30	postive
CXCR3	LINC02391	0.459777	1.26e-27	postive
FOXP3	LINC02391	0.485127	5.37e-31	postive
LY96	LINC02391	0.471227	4.11e-29	postive
ENTPD1	ITGA6-AS1	0.414607	2.83e-22	postive
CXCR3	AC023825.2	0.405123	2.99e-21	postive
FOXP3	AC023825.2	0.401131	7.89e-21	postive
ENTPD1	AC023796.2	0.47755	5.85e-30	postive
LY96	AC023796.2	0.463696	3.97e-28	postive
ENTPD1	AC090559.1	0.641049	1.92e-59	postive
IL1R1	AC090559.1	0.452867	9.39e-27	postive
CD4	AC090559.1	0.880795	1.84e-164	postive
P2RX7	AC090559.1	0.712915	4.32e-79	postive
PRF1	AC090559.1	0.436215	9.82e-25	postive
TLR4	AC090559.1	0.568648	2.43e-44	postive
CXCR3	AC090559.1	0.590915	1.39e-48	postive
MYD88	AC090559.1	0.45644	3.35e-27	postive
FOXP3	AC090559.1	0.597966	5.39e-50	postive
IL10	AC090559.1	0.426373	1.36e-23	postive
CD8A	AC090559.1	0.43237	2.77e-24	postive
NLRP3	AC090559.1	0.794455	2.3e-110	postive
IL1R1	AL022098.1	0.467556	1.25e-28	postive
NLRP3	AL022098.1	0.405902	2.47e-21	postive
IL1R1	AL035409.2	0.41472	2.75e-22	postive
CXCR3	AL135818.1	0.42315	3.16e-23	postive
PRF1	LINC01914	0.449246	2.64e-26	postive
ENTPD1	AC015911.3	0.584183	2.89e-47	postive
CD4	AC015911.3	0.621256	6.41e-55	postive
P2RX7	AC015911.3	0.492227	5.41e-32	postive
PRF1	AC015911.3	0.585819	1.39e-47	postive
CXCR3	AC015911.3	0.763268	6.5e-97	postive
IFNG	AC015911.3	0.486765	3.18e-31	postive
FOXP3	AC015911.3	0.689237	5.53e-72	postive
CD8A	AC015911.3	0.629383	9.75e-57	postive
NLRP3	AC015911.3	0.495055	2.14e-32	postive
PRF1	HCP5	0.423977	2.55e-23	postive
CD8A	HCP5	0.456109	3.68e-27	postive
NLRP3	AL109741.1	0.415628	2.18e-22	postive
IL1R1	AC092071.1	0.418631	1.02e-22	postive
ENTPD1	LINC02611	0.541352	1.45e-39	postive
CD4	LINC02611	0.557165	2.81e-42	postive
TLR4	LINC02611	0.464793	2.86e-28	postive
CXCR3	LINC02611	0.474473	1.52e-29	postive
FOXP3	LINC02611	0.428748	7.28e-24	postive
IL10	LINC02611	0.455869	3.95e-27	postive
CD8A	LINC02611	0.413454	3.78e-22	postive
NLRP3	LINC02611	0.494518	2.55e-32	postive
ENTPD1	AL590764.1	0.651518	5.66e-62	postive
CD4	AL590764.1	0.611061	1.03e-52	postive
PRF1	AL590764.1	0.483812	8.16e-31	postive
TLR4	AL590764.1	0.461475	7.66e-28	postive
CXCR3	AL590764.1	0.629393	9.7e-57	postive
IFNG	AL590764.1	0.475044	1.27e-29	postive
FOXP3	AL590764.1	0.597491	6.73e-50	postive
IL10	AL590764.1	0.473243	2.21e-29	postive
LY96	AL590764.1	0.573164	3.56e-45	postive
CD8A	AL590764.1	0.585613	1.53e-47	postive
NLRP3	AL590764.1	0.480617	2.24e-30	postive
FOXP3	LINC02422	0.41102	6.96e-22	postive
LY96	CYTOR	0.472712	2.61e-29	postive
CD4	AC067945.2	0.421068	5.43e-23	postive
CD4	LINC02345	0.406528	2.12e-21	postive
NLRP3	LINC02345	0.42888	7.03e-24	postive
TNF	AC039056.2	0.473779	1.88e-29	postive
IL1R1	AP001189.1	0.494293	2.75e-32	postive
IL1R1	GATA6-AS1	0.420345	6.54e-23	postive
CD4	LINC02812	0.468302	9.97e-29	postive
CXCR3	LINC02812	0.474435	1.54e-29	postive
FOXP3	LINC02812	0.569122	1.99e-44	postive
CD8B	AL163953.1	0.550846	3.55e-41	postive
ENTPD1	AC138207.5	0.556821	3.23e-42	postive
CD4	AC138207.5	0.72856	3.38e-84	postive
P2RX7	AC138207.5	0.536435	9.48e-39	postive
PRF1	AC138207.5	0.430146	5.02e-24	postive
TLR4	AC138207.5	0.507202	3.59e-34	postive
CXCR3	AC138207.5	0.572433	4.86e-45	postive
FOXP3	AC138207.5	0.479629	3.05e-30	postive
CD8A	AC138207.5	0.460907	9.06e-28	postive
NLRP3	AC138207.5	0.615411	1.21e-53	postive
ENTPD1	AP002954.1	0.460175	1.12e-27	postive
CD4	AP002954.1	0.610265	1.52e-52	postive
P2RX7	AP002954.1	0.462151	6.27e-28	postive
TLR4	AP002954.1	0.465901	2.05e-28	postive
CXCR3	AP002954.1	0.498814	6.14e-33	postive
CD8A	AP002954.1	0.42146	4.9e-23	postive
NLRP3	AP002954.1	0.505142	7.26e-34	postive
CXCR3	AL365272.1	0.403982	3.95e-21	postive
FOXP3	AL365272.1	0.404223	3.73e-21	postive
ENTPD1	AC108134.3	0.427535	1e-23	postive
CD4	AC108134.3	0.525722	5.09e-37	postive
CXCR3	AC108134.3	0.423776	2.69e-23	postive
FOXP3	AC108134.3	0.425273	1.82e-23	postive
NLRP3	AC108134.3	0.470475	5.16e-29	postive
ENTPD1	AC027097.2	0.41038	8.17e-22	postive
CD4	AC027097.2	0.414238	3.1e-22	postive
CXCR3	AC027097.2	0.407153	1.82e-21	postive
FOXP3	AC027097.2	0.530921	7.5e-38	postive
ENTPD1	AL365361.1	0.539582	2.86e-39	postive
CD4	AL365361.1	0.56749	3.95e-44	postive
P2RX7	AL365361.1	0.419081	9.05e-23	postive
CXCR3	AL365361.1	0.527067	3.11e-37	postive
FOXP3	AL365361.1	0.461238	8.21e-28	postive
NLRP3	AL365361.1	0.527928	2.27e-37	postive
ENTPD1	LINC01943	0.548575	8.72e-41	postive
CD4	LINC01943	0.46643	1.75e-28	postive
PRF1	LINC01943	0.501629	2.39e-33	postive
CXCR3	LINC01943	0.566699	5.51e-44	postive
IFNG	LINC01943	0.647191	6.47e-61	postive
FOXP3	LINC01943	0.507505	3.23e-34	postive
LY96	LINC01943	0.549764	5.45e-41	postive
CD8A	LINC01943	0.658166	1.24e-63	postive
ENTPD1	AC007569.1	0.543306	6.83e-40	postive
CD4	AC007569.1	0.461625	7.33e-28	postive
CXCR3	AC007569.1	0.496867	1.17e-32	postive
FOXP3	AC007569.1	0.489994	1.12e-31	postive
CD8A	AC007569.1	0.424035	2.51e-23	postive
NLRP3	AC007569.1	0.422598	3.65e-23	postive
ENTPD1	AC114760.2	0.405249	2.9e-21	postive
CD4	AC114760.2	0.446091	6.43e-26	postive
CXCR3	AC114760.2	0.403461	4.49e-21	postive
FOXP3	AC114760.2	0.502783	1.62e-33	postive
NLRP3	AC114760.2	0.411678	5.9e-22	postive
ENTPD1	AC145098.1	0.58026	1.64e-46	postive
CD4	AC145098.1	0.671474	4.38e-67	postive
P2RX7	AC145098.1	0.511767	7.39e-35	postive
TLR4	AC145098.1	0.40969	9.69e-22	postive
CXCR3	AC145098.1	0.557722	2.24e-42	postive
FOXP3	AC145098.1	0.648328	3.42e-61	postive
NLRP3	AC145098.1	0.579104	2.72e-46	postive
ENTPD1	AC004585.1	0.453551	7.71e-27	postive
CD4	AC004585.1	0.420862	5.72e-23	postive
CXCR3	AC004585.1	0.541235	1.52e-39	postive
IFNG	AC004585.1	0.40775	1.57e-21	postive
FOXP3	AC004585.1	0.518049	8.09e-36	postive
CD8A	AC004585.1	0.470676	4.85e-29	postive
ENTPD1	AF127936.1	0.654506	1.03e-62	postive
CD4	AF127936.1	0.532943	3.53e-38	postive
P2RX7	AF127936.1	0.412101	5.31e-22	postive
CXCR3	AF127936.1	0.508481	2.31e-34	postive
FOXP3	AF127936.1	0.486603	3.34e-31	postive
LY96	AF127936.1	0.457009	2.84e-27	postive
NLRP3	AF127936.1	0.441731	2.17e-25	postive
IFNG	LINC01996	0.433339	2.14e-24	postive
ENTPD1	AC124014.1	0.473561	2.01e-29	postive
CD4	AC124014.1	0.500374	3.64e-33	postive
P2RX7	AC124014.1	0.401754	6.79e-21	postive
CXCR3	AC124014.1	0.541089	1.61e-39	postive
FOXP3	AC124014.1	0.566425	6.18e-44	postive
NLRP3	AC124014.1	0.495136	2.08e-32	postive
ENTPD1	LINC01094	0.526841	3.38e-37	postive
CD4	LINC01094	0.572509	4.71e-45	postive
P2RX7	LINC01094	0.466634	1.65e-28	postive
TLR4	LINC01094	0.534594	1.9e-38	postive
IFNGR1	LINC01094	0.424582	2.18e-23	postive
TNF	LINC01094	0.428417	7.95e-24	postive
IL10	LINC01094	0.635095	4.77e-58	postive
LY96	LINC01094	0.611339	9e-53	postive
NLRP3	LINC01094	0.539504	2.95e-39	postive
IL1R1	LINC02555	0.430642	4.4e-24	postive
CD4	CFLAR-AS1	0.411371	6.38e-22	postive
NLRP3	CFLAR-AS1	0.498314	7.26e-33	postive
CD8B	LINC01117	0.414501	2.9e-22	postive
ENTPD1	DTNB-AS1	0.575717	1.18e-45	postive
LY96	DTNB-AS1	0.54402	5.18e-40	postive
