# Supplementary material for: Establishment of a prognosis prediction model for lung squamous cell carcinoma related to PET/CT: basing on immunogenic cell death-related lncRNA
Source: BMC Pulm Med. 2023 Dec 15;23:511. doi: 10.1186/s12890-023-02792-y (PMC10724919; doi:10.1186/s12890-023-02792-y)
Supplement: Supplementary file 5 — Supplementary Material 5 [file 12890_2023_2792_MOESM5_ESM.xlsx]

## Sheet: Sheet1
Supplement table 4 Coefficients for lncRNAs in a risk model
Gene	Coef
MIR22HG	0.47955
LINC02345	-0.142671
AC137932.2	-0.41765
AP001189.1	0.0358083
AC007823.1	0.197291
AC087521.1	-0.0192333
AP001189.3	-0.594403
LRRK2-DT	0.0141353
AC008972.2	0.0729769
LINC02471	-0.916206
AC009570.2	-0.21201
LNCOG	0.0968713
