# Supplementary material for: Establishment of a prognosis prediction model for lung squamous cell carcinoma related to PET/CT: basing on immunogenic cell death-related lncRNA
Source: BMC Pulm Med. 2023 Dec 15;23:511. doi: 10.1186/s12890-023-02792-y (PMC10724919; doi:10.1186/s12890-023-02792-y)
Supplement: Supplementary file 6 — Supplementary Material 6 [file 12890_2023_2792_MOESM6_ESM.xlsx]

## Sheet: Sheet1
Supplement table 5 LUSC patients in training cohort
id	futime	fustat	MIR22HG	LINC02345	AC137932.2	AP001189.1	AC007823.1	AC087521.1	AP001189.3	LRRK2-DT	AC008972.2	LINC02471	AC009570.2	LNCOG	riskScore	risk
TCGA-85-8049	0.454795	1	0.411467	0.528878	0.407702	1.3213	1.07562	0.29884	0.491005	3.43641	3.13177	0.0402658	0.0252084	3.04328	0.552053	low
TCGA-33-6737	2.01644	0	0.421241	0.442434	0.102378	0.803772	2.06468	0.0734251	0.201067	0.940622	3.02713	0	0	1.12365	0.414524	low
TCGA-22-4593	0.0219178	0	1.48434	0.85171	0.169899	0.900861	0.950257	1.39398	0.694049	1.307	0.800538	0.15415	0	0.96966	0.564199	low
TCGA-22-4599	1.05479	0	0.17297	0.102905	0.232828	0.597705	2.27211	0.889422	0.330249	0.464797	1.44349	0.0338534	0.0158954	3.58629	0.505815	low
TCGA-60-2712	2.71507	0	0.552468	1.0965	0.266247	1.01131	2.31073	0.556394	0.273471	0.805396	0.360492	0.240285	0	2.91762	0.482295	low
TCGA-43-5670	0.0821918	1	0.104789	0.123145	0.156724	0.473047	3.97195	1.19334	0.0333452	0.655703	2.34817	0.0273454	0	1.06726	0.360911	low
TCGA-33-AASI	1.48767	0	0.196825	0.218849	0.203798	0.427	2.18473	0.950065	0.0289073	0.618861	1.3337	0.142236	0	1.01334	0.59139	low
TCGA-22-1016	1.29863	1	0.80228	0.409381	0.142094	1.9101	2.5498	0.662413	0.76589	2.14146	1.56614	0.181813	0.201779	2.08886	0.535362	low
TCGA-60-2715	5.10137	0	0.312166	0.39742	0.134877	0.965302	2.91958	0.298262	0.309044	1.42125	2.31566	0.0995648	0	2.32145	0.409038	low
TCGA-77-7141	2.45205	0	0.38869	0.0903174	0.0951272	0.897887	1.247	0.566647	0.404792	2.68539	2.22802	0.0829894	0	2.82769	0.557297	low
TCGA-22-5477	0.709589	1	0.516369	0.165984	0.231688	1.22984	1.09575	0.190602	1.10188	1.24156	1.40825	0.0951179	0.200976	3.53557	0.896558	high
TCGA-77-8130	0.665753	0	0.125809	0.0277214	0.0564488	0.469868	3.13256	0.35087	0.240205	0.980872	1.53112	0.0246231	0	1.64745	0.45445	low
TCGA-21-1070	1.56986	0	0.103081	0.0726829	0.285215	0.115136	2.15571	0.467161	0.229613	0.593002	0.732799	0	0	0.949883	0.684877	high
TCGA-60-2711	0.003	0	0.245195	0.123903	0.498737	0.470139	1.46139	0.478678	0.0936292	0.925517	2.40999	0.102377	0	1.61729	0.657648	high
TCGA-77-A5FZ	0.627397	0	0.52788	0.409431	0.173692	1.44454	0.441577	0.809714	0.873489	4.80555	5.05795	0	0	2.6626	0.583883	low
TCGA-98-A53J	1.13973	0	0.0880415	0.104757	0.3259	0.338033	1.13924	1.25839	0.126072	0.653095	0.591867	0.0344626	0	1.21694	0.820768	high
TCGA-21-1077	2.19452	1	0.297329	0.189265	0.355753	0.733384	2.40946	0.437645	0.819989	1.29035	1.0109	0.465541	0.327883	1.68237	1.23893	high
TCGA-22-1000	1.54521	0	0.0998449	0.272804	0.134397	0.376382	1.27892	0.71935	0.47658	0.725537	1.62018	0.0911934	0	1.4043	0.834997	high
TCGA-51-4080	1.58082	0	0.400227	0.259923	0.0567084	1.21169	1.1894	0.0881208	0.402183	1.42227	0.996144	0.0494727	0.185834	4.84249	0.486853	low
TCGA-68-A59I	1.06301	0	0.506546	0.195032	0.179432	0.766782	0.961758	0.632001	0.687178	0.819321	0.877591	0.219152	0.0196	2.05589	0.939671	high
TCGA-22-5474	0.791781	1	0.601017	0.223042	0.120641	0.675716	2.28225	0.022055	0.573755	1.30255	3.4611	0	0	3.22173	0.373164	low
TCGA-77-7139	3.35068	0	0.0905596	0.134093	0.333189	1.17839	2.10218	0.315703	0.311227	0.828064	0.621391	0.0425379	0	0.790577	0.752815	high
TCGA-22-5489	2.46301	0	0.361019	0.0445473	0.0485953	0.383075	3.11434	0.80548	0.344644	1.06029	4.05056	0.0847896	0	0.9455	0.410049	low
TCGA-90-7767	1.68767	0	0.353974	0.0815961	0.0427601	0.843957	3.41657	0.550554	0.545868	2.68762	5.88278	0.0213166	0	2.17896	0.303734	low
TCGA-60-2720	2.08767	1	0.119358	0.2104	0.214218	1.44426	1.37286	0.443839	0.75963	1.59011	3.09892	0.24918	0	0.694658	1.05347	high
TCGA-77-8008	1.31233	0	0.781546	0.176343	0.161308	1.04316	0.882591	0.141678	0.38797	2.10131	2.23205	0.012237	0	1.41005	0.533286	low
TCGA-22-1017	0.282192	1	0.578663	0.195508	0.0937582	1.24778	0.302536	0.123279	0.828623	0.803026	1.40104	0.176174	1.9971	5.61297	1.05316	high
TCGA-77-8133	5.30137	0	0.515166	0.119706	0.136588	0.869653	2.60769	0.424494	0.44709	2.41061	4.64662	0.109993	1.25672	8.38143	0.273445	low
TCGA-66-2769	0.156164	1	0.615182	0.254064	0.520502	0.878534	1.37841	0.539215	0.402705	0.915349	1.6135	0.0963218	1.09836	2.09705	0.835058	high
TCGA-94-8491	1.02466	0	0.231264	0.0679436	0.186777	0.228171	1.01564	0.892211	0.117746	1.50779	1.48678	0.22933	0.124681	2.06377	0.773234	high
TCGA-L3-A524	1.83288	1	0.260619	0.0826935	0.10914	0.684075	0.926545	0.254395	1.36009	1.03108	2.09439	0.0408063	0.715309	1.97182	1.41263	high
TCGA-37-A5EL	0.917808	0	0.518838	0.725952	0.160047	0.706278	1.52583	0.327834	0.0928695	1.10455	0.526197	0.0380797	0	1.13235	0.507038	low
TCGA-85-A4JC	0.59726	1	0.5749	0.243969	0.133752	1.05832	0.701326	0.445372	0.894378	1.31517	2.36924	0.200032	0.0469613	2.91215	0.842753	high
TCGA-NK-A5CT	2.89041	0	0.0709816	0.125123	0.261157	0.313164	4.38647	0.366228	0.379467	0.838172	4.83104	0.0777973	0	0.578352	0.392197	low
TCGA-O2-A52Q	1.85753	0	0.190768	0.215217	0.176896	0.724458	1.49605	0.425626	0.825586	3.99314	6.87512	0.0398258	0.934983	9.51118	0.327815	low
TCGA-77-8156	0.0191781	0	0.338093	0.25031	0.106188	0.372908	1.14011	0.165009	0.193654	1.68393	1.91234	0.0264683	0.0621393	0.590303	0.633423	high
TCGA-37-3792	2.06027	0	0.393614	0.202372	0.103022	0.709839	1.59486	0.548875	0.219193	1.69827	3.43689	0.308149	0	1.86128	0.578901	low
TCGA-70-6723	1.32877	0	0.369997	0.387252	0.103758	0.309948	1.99486	1.06413	0.0441518	1.03625	2.42301	0.0181037	0	0.471047	0.464024	low
TCGA-96-8169	0.739726	0	0.73346	0.508546	0.186486	0.546154	2.16659	0.187509	0.536814	1.43238	3.0378	0.0191402	0	1.0316	0.45156	low
TCGA-NC-A5HL	0.542466	0	0.213032	0.445264	0.0682746	1.34693	2.12412	0.190969	0.145264	1.4006	4.44453	0.095301	0.0111868	0.354238	0.447881	low
TCGA-51-4079	3.28767	0	0.412247	0.195987	0.173759	1.63252	2.01815	0.740349	0.357771	0.945597	0.776099	0.440095	0.0367362	0.872455	0.881334	high
TCGA-85-A4JB	5.38082	0	0.710422	0.517255	0.318756	1.46193	1.52606	0.204591	0.176921	2.44091	1.56093	0.0120906	0	1.12353	0.462154	low
TCGA-98-8022	0.542466	0	0.657301	0.38325	0.24955	0.480031	1.11025	1.16335	0.0965365	1.14817	2.39106	0.0395833	0.520403	1.76559	0.528719	low
TCGA-43-7658	2.57534	1	0.184216	0.132843	0.187852	0.87447	0.472801	0.700582	0.447643	1.04961	1.3044	0.419541	0.381668	0.925924	1.4795	high
TCGA-22-5482	1.08493	0	0.111193	0.0392013	0.108097	0.48126	1.39521	0.33595	0.283066	1.111	3.96952	0.0290167	0	1.29427	0.585243	low
TCGA-34-5231	0.460274	1	0.338597	0.208903	0.117396	0.816552	1.32769	0.87993	0.852175	0.838795	2.45464	0.469911	0	2.41848	1.099	high
TCGA-63-A5MY	1.73425	1	0.777851	0.244524	0.0407179	0.933973	0.610013	0.44291	0.272275	0.977388	1.32232	0.801794	0.705289	3.20666	1.09292	high
TCGA-21-1078	1.16712	1	0.103795	0.112393	0.106449	0.37264	7.55846	0.330827	0.396347	1.14483	2.29611	0.0580414	0	1.89853	0.202212	low
TCGA-22-4607	0.0465753	0	0.508255	0.100133	0.630482	0.192013	0.234463	0.125071	0.856237	1.60224	4.8237	0.44471	0.637413	2.61001	1.46025	high
TCGA-66-2763	0.79726	1	0	0.0523819	0.399993	0.27198	0.543761	0.713644	0.1576	0.159952	0.443928	0.529896	0	0.624522	1.71653	high
TCGA-33-4587	2.29589	0	0.721774	0.21398	0.274782	1.1146	1.92109	0.396492	0.605516	1.39069	2.40328	0.196914	0	3.08686	0.53423	low
TCGA-94-7943	0.786301	0	0.379017	0.110585	0.093826	0.591215	0.143493	0.464734	0.349349	1.29003	1.10281	0.204636	0	5.32448	0.658196	high
TCGA-43-6647	1.53973	1	0.165696	0.170756	0.160129	0.291845	0.779661	0.284376	0.0486708	1.01496	0.709118	0.0399134	0.0562225	1.33524	0.730688	high
TCGA-66-2757	0.983562	1	0.883694	0.266232	0.901139	0.807572	0.75602	0.963411	0.398798	1.0216	0.819409	0.301885	0	1.58967	1.04129	high
TCGA-43-7657	3.3863	0	1.25928	0.528375	0.254657	0.688411	0.945834	0.927467	0.440227	1.24587	0.822303	0.208279	0.0130393	1.2903	0.59829	high
TCGA-85-A4QR	2.41644	0	0.624643	0.227101	0.116779	0.563238	2.85753	0.235905	0.39754	1.20175	2.60641	0.0305635	0.00956712	2.12064	0.364632	low
TCGA-NK-A5D1	1.34521	1	0.18214	0.545818	0.251009	1.18431	2.59152	0.126993	1.01843	3.69097	3.11241	0.0203704	0	0.870752	0.703795	high
TCGA-37-A5EN	3.31507	0	0.0375419	0.0220591	0.168445	0.768754	3.51335	0.392628	0.26282	0.803256	1.53168	0	0.377198	1.09246	0.518562	low
TCGA-52-7809	1.75616	0	0.537764	0.0884752	0.0804291	0.775839	1.8275	0.574913	0.547597	1.97558	3.92267	0.0842001	0	1.51271	0.510543	low
TCGA-56-A4BY	1.56164	1	0.39235	0.34804	0.0567878	0.961282	0.635236	0.211786	0.483295	1.55199	1.10316	0.0396335	0.269836	0.920747	0.834762	high
TCGA-56-1622	1.01644	0	1.26324	0.47944	0.196644	1.55854	2.46656	0.422407	0.295332	2.36903	0.705196	0.0100914	0.0663357	2.36313	0.288983	low
TCGA-85-8481	0.665753	1	0.73267	0.341487	0.217302	1.21365	2.0646	0.415596	0.142259	1.1543	0.990271	0.174993	0.0091295	1.15637	0.493671	low
TCGA-60-2697	0.0657534	1	0.191283	0.047206	0.171652	0.769145	0.330021	0.826878	0.511298	1.47686	1.96878	0.344425	0	1.61422	1.21535	high
TCGA-85-8288	0.890411	0	1.02051	0.359783	0.0481989	1.61979	0.421218	0.112347	1.74335	1.46362	0.547843	0.168196	0.434358	3.59485	1.23863	high
TCGA-96-8170	0.003	0	0.304201	0.395119	0.193961	0.38001	1.23048	0.535824	0.152844	0.925898	1.52913	0.288287	0	1.49089	0.754703	high
TCGA-58-A46N	2.96712	0	0.58437	0.193534	0.214526	1.13729	1.22208	0.87661	0.439529	1.44228	1.62558	0.457487	0.0130186	2.52498	0.832215	high
TCGA-22-0944	1.11233	1	0.048814	0.0200777	0.182518	0.427091	1.5823	0.215551	0.248533	0.325155	0.316841	0.127384	0.0119623	5.019	0.594339	low
TCGA-33-AASL	2.02466	0	0.25598	0.0984505	0.0626481	0.984455	0.69349	0.584104	0.710893	2.37447	5.24347	0.0546545	0	1.35435	0.707331	high
TCGA-85-8352	0.789041	0	0.0548557	0.0821927	0.0307662	0.658657	0.666801	0.688443	0.130919	1.24152	1.51324	0.0322087	0	0.957769	0.755395	high
TCGA-63-A5MT	2.09863	1	0.169114	0.248423	0.297194	0.763432	1.28204	0.589555	0.753403	0.981408	1.2937	0.154461	0	1.39433	1.08832	high
TCGA-33-A5GW	0.003	0	0.0790738	0.0724817	0.12063	0.975943	8.97933	0.231556	0.150974	3.26565	2.24364	0.0247619	0	1.24255	0.132954	low
TCGA-NC-A5HE	1.0274	0	0.116378	0.0205146	0.163178	0.36965	0.935484	0.162283	0.52772	1.72218	2.5629	0.148052	0	3.0479	0.78461	high
TCGA-43-A56V	1.66301	1	0.473475	0.15456	0.464224	0.670847	1.54026	1.38161	0.200888	1.09907	0.504073	0.384399	0	0.765443	0.98864	high
TCGA-66-2795	1.43288	0	0.330741	0.0662519	0.0202362	0.818597	0.896029	0.146747	0.315739	2.03013	2.50921	0.0353084	0.254205	3.80604	0.511983	low
TCGA-39-5030	3.07945	0	0.728325	0.595493	0.389366	0.501944	1.06943	0.507807	0.147934	0.975918	1.23573	0.0485264	0	1.93903	0.521929	low
TCGA-85-8287	0.8	1	0.255946	0.0962497	0.405766	1.04345	0.829643	1.03502	0.456095	1.18825	0.759446	0.307238	0.0125443	3.02883	1.04236	high
TCGA-66-2787	1.56712	0	0.626262	0.20699	0.140497	0.606594	0.828786	0.614034	0.411025	1.31547	1.16141	0.153213	0.0431636	2.6197	0.665057	high
TCGA-18-3410	1.20548	0	0.284227	0.347376	0.13603	0.624346	4.24994	0.502032	0.18089	1.30807	1.95027	0.296684	0.0557217	0.992509	0.429117	low
TCGA-39-5036	0.003	0	0.621753	0.648467	0.108489	0.83914	1.02937	0.373294	0.428676	1.74134	0.592538	0.162251	1.14274	2.06057	0.824437	high
TCGA-77-7465	1.71233	0	0.160434	0.0141403	0.56148	1.07517	0.88072	0.369135	0.183789	0.592624	5.62325	0.01256	0	0.793659	0.654106	high
TCGA-34-5240	0.142466	1	0.353776	0.129921	0.105823	1.00433	1.38721	0.308327	0.168865	1.06222	0.765427	0.0230801	0	1.80158	0.56463	low
TCGA-43-A475	0.378082	1	0.574014	0.142849	0.0909008	0.754281	0.600211	0.188338	0.0429786	2.2253	0.688803	0.0440568	0.00827452	1.24458	0.586192	low
TCGA-NC-A5HJ	2.60548	0	0.146836	0.124241	0.243768	0.799533	1.68123	0.358322	0.196246	0.973641	6.0044	0.0574768	0.010795	2.47827	0.423086	low
TCGA-63-A5MN	1.4274	0	0.17931	0.107467	0.0321816	1.67232	4.30297	0.012502	0.650471	1.64501	3.49158	0	0.105459	3.28725	0.306065	low
TCGA-22-4595	0.665753	1	0.0717777	0.00632634	0.22544	0.21045	0.619192	1.30118	0.137044	0.651979	1.43096	0.0280964	0	0.417742	0.911423	high
TCGA-56-8201	0.003	0	0	0.0588928	0.157399	0.335847	1.44104	0.23294	0.382729	0.46026	0.805455	0	0	0.631933	0.875009	high
TCGA-18-3416	0.821918	1	0.421478	1.23084	0.340401	1.62807	1.71878	0.352639	1.31438	0.599785	0.37779	0.285968	0	3.06622	1.08766	high
TCGA-43-2578	1.48767	1	0.287593	0.155069	0.174582	1.17152	1.06136	0.188722	0.226099	1.11151	0.59609	0.278125	0	0.541515	0.944312	high
TCGA-34-8454	1.55068	0	0.104292	0.121335	0.112306	0.27957	1.76663	2.70499	0.159298	0.574703	2.43696	0.0163294	0	0.485576	0.637437	high
TCGA-22-5491	1.0274	0	0.206917	0.16153	0.0530518	0.730484	3.59312	0.216402	1.12875	1.34249	1.57603	0.0462827	0	3.09662	0.576011	low
TCGA-85-7698	1.5863	0	0.260651	0.122524	0.0877129	0.430632	0.647298	0.227166	0.0414714	1.19694	3.14197	0.102028	0	1.70659	0.583915	low
TCGA-22-5478	2.13425	1	0.190481	0.124715	0.390702	0.554683	1.53648	0.986575	0.155863	0.601448	0.883119	0.255638	0	1.82125	0.841561	high
TCGA-39-5034	2.66301	0	0.584865	0.418834	0.0328026	1.64846	9.23069	0.0637161	0.8724	4.36622	3.60981	0.0286171	0.0134368	2.76565	0.105304	low
TCGA-56-7223	4.7863	1	0.336029	0.523231	0.0921381	0.912245	0.966252	1.01525	0.178215	0.983503	0.813581	0.496905	0	1.73837	0.92168	high
TCGA-68-7755	6.21096	0	0.406885	0.143448	0.0663868	1.13617	1.50843	0.747913	0.353117	1.71354	7.9573	0	0.0543875	0.215277	0.400072	low
TCGA-77-7142	0.0630137	0	0.218191	0.601403	0.106799	1.13545	1.89779	0.802133	1.13615	1.26121	0.588564	0.0465861	0	2.42428	0.884187	high
TCGA-18-3415	2.36712	0	0.579303	0.0189985	0.302239	0.89157	2.04966	0.0939315	0.540166	3.13272	2.09868	0.0632819	0	1.88177	0.554629	low
TCGA-66-2778	1.27671	1	0.40449	0.29709	0.282316	0.834557	0.704916	0.329024	0.257428	1.29274	1.77114	0.105554	0	2.3541	0.665695	high
TCGA-56-A4ZJ	3.10411	0	0.285438	0.100632	0.184993	0.628779	1.16899	0.364861	0	0.989077	2.73496	0.285535	0.0116582	0.59989	0.720573	high
TCGA-85-8052	1.81918	0	0.448095	0.107512	0.1843	0.73684	2.79175	0.312424	0.261415	1.33789	4.75515	0.019489	0	1.12284	0.358484	low
TCGA-85-8580	3.92055	0	0.402486	0.17906	0.103194	0.94727	0.992014	0.534521	0.402526	1.50878	0.995217	0.120036	0	2.00781	0.716034	high
TCGA-56-8626	1.03562	0	0.244318	0.366073	0.116474	0.579889	4.59844	0.521682	0.583091	1.16047	3.6672	0.143453	0	1.19974	0.382537	low
TCGA-66-2781	0.769863	1	0.393166	0.271447	0.147007	0.837115	0.899301	0.696736	0.125111	1.48306	1.00255	0.192374	0.0240871	1.23944	0.727357	high
TCGA-39-5029	3.17808	0	0.256555	0.163504	0.0885482	1.4934	4.39539	0.206396	0.150719	2.92192	7.66743	0.0463499	0	1.89513	0.186667	low
TCGA-56-8622	0.309589	1	0.520725	0.377838	0.271677	0.524133	1.50051	1.27494	0.115606	0.846983	0.763568	0.502466	0.00890288	1.23338	0.872278	high
TCGA-22-0940	1.23014	0	0.473641	0.443823	0.139813	0.657805	1.68127	0.66916	0.166584	1.21896	1.24821	0.292737	0	0.797952	0.675137	high
TCGA-66-2759	1.36986	0	0.620542	0.231492	0.265478	1.6562	2.7388	0.613771	0.358192	1.2147	1.07051	0.135574	0.0106095	1.80576	0.477869	low
TCGA-68-8250	1.03562	1	0.41141	0.244425	0.198268	0.672261	1.14716	0.265598	0.290925	2.6574	2.41605	0.238579	0	1.33021	0.707604	high
TCGA-22-4609	0.0821918	0	0.31937	0.204717	0.221459	0.470218	2.32244	0.951423	0.720635	1.43289	1.23839	0	0.149414	1.77423	0.69137	high
TCGA-77-7463	2.4137	1	0.137106	0.0759583	0.0790943	0.262525	3.6865	0.040969	0.336568	0.990374	2.45184	0	0	0.797951	0.427566	low
TCGA-22-5481	1.23288	0	0.211835	0.296397	0.12475	0.961214	2.84492	0.212314	0.707792	1.87606	0.380573	0.14511	0.233603	1.77224	0.736265	high
TCGA-66-2753	1.82466	0	0.168184	0.0681876	0.301847	0.450843	3.37651	1.02018	0.160555	1.44619	1.49711	0.1185	0	1.41929	0.50149	low
TCGA-NC-A5HG	1.53151	0	0.333418	0.099915	0.13464	0.912398	0.627542	0.313831	0.190977	1.43351	5.10119	0	0.24512	2.32856	0.486278	low
TCGA-56-8305	2.20548	1	0.493	0.279722	0.158989	0.851788	3.55211	0.354474	0.382393	1.39007	1.58569	0.168856	0.0226526	2.24158	0.406522	low
TCGA-85-A4PA	0.00821918	1	0.182422	0.122779	0.178582	0.620523	3.58951	0.404693	0.50661	1.78754	5.39746	0.116847	0.024384	1.39949	0.408853	low
TCGA-MF-A522	0.778082	1	0.133329	0.0903947	0.2623	0.581361	0.627361	1.45876	0.548288	0.611743	1.59767	0.409488	0	0.925188	1.4954	high
TCGA-58-A46L	0.0547945	0	0.50633	0.132736	0.483493	1.21084	0.447986	0.353027	0.198303	1.68242	2.02245	0.213442	0	1.36007	0.839906	high
TCGA-85-8664	2.49863	0	0.449242	0.316762	0.352745	0.809114	5.6017	0.375868	0.385979	4.92393	11.5179	0.0351699	0.0330271	4.51011	0.0984107	low
TCGA-21-5784	1.15616	1	0.176869	0.0259814	0.119038	0.444492	4.39235	0.606312	0.168847	1.1469	2.46004	0.0115388	0	1.50116	0.319865	low
TCGA-22-5479	0.003	0	0.440032	0.1074	0.220217	0.74196	1.53961	0.660804	0.0646266	1.92161	2.55798	0.185494	0	1.03423	0.572561	low
TCGA-33-AASJ	0.643836	1	0.231351	0.150892	0.207608	1.0207	0.90716	0.354869	0.176686	1.9123	4.44059	0.163006	0.374183	1.54842	0.655832	high
TCGA-18-3414	0.0958904	0	0.339232	0.205308	0.0761043	1.02619	1.02867	0.252289	0	1.03396	1.63568	0.017705	0	0.822628	0.552956	low
TCGA-77-8007	3.54521	1	0.53172	1.02089	0.277263	0.898873	1.37494	0.250493	0.576196	2.14947	1.66567	0.213759	0	2.4673	0.646566	high
TCGA-34-2596	1.0137	1	0.0984003	0.0693824	0.198679	0.412152	1.19611	2.07537	0.187874	0.387313	0.752748	0.115552	0.23511	1.5033	0.883752	high
TCGA-39-5011	2.84384	0	1.27424	1.02014	0.166755	1.19592	1.3879	0.962466	0.675799	2.07372	1.23077	0.124695	0	1.69949	0.470994	low
TCGA-68-A59J	1.53425	1	0.245856	0.148589	0.267901	0.51652	1.26702	0.277532	0.849405	1.99923	1.5198	0.274962	0.00860699	1.12425	1.24635	high
TCGA-77-8140	6.4411	0	0.407805	0.181962	0.257311	0.768645	4.49736	0.426499	0.218985	1.58973	1.4062	0.0598611	0	1.70588	0.324328	low
TCGA-60-2726	1.12603	0	0.776124	1.01565	0.206581	1.82927	1.67123	0.733741	0.577666	2.1229	2.78107	0.175073	0	0.95699	0.530559	low
TCGA-66-2790	5.75342	1	0.0870558	0.0844021	0.195304	0.224858	1.26303	0.637325	0.166214	0.902778	0.585241	0	0	1.70998	0.712114	high
TCGA-22-4594	0.465753	0	0.52594	0.448914	0.111781	0.668603	1.45445	0.279849	0.264255	1.18594	1.82238	0.0216707	0	0.483306	0.551711	low
TCGA-85-8582	1.12603	0	0.381589	0.156951	0.20292	0.7143	3.45804	0.364593	0.755545	2.27222	2.4506	0.0442571	0.0103902	1.19267	0.518881	low
TCGA-77-8144	5.94795	0	0.490349	0.432183	0.903835	0.669809	1.12246	0.89629	0.455455	0.858696	0.270349	0.0830011	0	1.38833	1.03344	high
TCGA-22-4596	4.06575	0	0.501274	0.403601	0.164127	0.374522	1.84869	0.0944598	0.517337	1.55876	3.66822	0.0106063	0	0.985602	0.509805	low
TCGA-22-5480	0.0931507	0	0.214023	0.165999	0.134441	0.747033	2.61835	0.283523	1.02158	2.49485	2.30206	0.134042	0.0157344	2.55348	0.722317	high
TCGA-94-7033	1.76438	0	1.92681	0.757084	0.092393	0.611962	0.507533	0.707606	0.449323	1.36719	1.69118	0	0.03244	0.727622	0.353053	low
TCGA-66-2727	0.756164	1	0.248171	0.115123	0.375077	0.74769	2.13061	0.965335	0.14963	1.02428	0.763023	0.460152	0.048013	0.988234	0.948834	high
TCGA-85-A53L	3.03562	0	0.360868	0.0782921	0.0622756	0.414695	1.58917	0.348379	0.1855	1.78182	4.65889	0.0325977	0.0102039	2.66568	0.382507	low
TCGA-O2-A52V	1.4	0	0.214061	0.0754676	0.251198	0.887403	1.62708	0.50515	0.408703	0.857522	1.32835	0.219146	1.36793	3.78538	0.910648	high
TCGA-21-1071	0.0794521	0	0.342347	0.128924	0.160589	0.495357	1.19595	0.867977	0.475373	0.848085	0.577169	0.207102	0	0.588675	1.00872	high
TCGA-33-AASB	1.26849	0	0.273653	0.124852	0.274459	0.854033	8.15506	0.078564	0.0307342	0.984523	5.17941	0.0252042	0	6.18321	0.0726637	low
TCGA-66-2789	2.78356	0	0.524994	0.229646	0.222471	1.85689	2.16532	0.18302	0.371245	0.888976	1.52351	0.0532782	0.793367	3.59296	0.488754	low
TCGA-56-A4ZK	3.80548	0	1.07638	0.421642	0.143098	1.68092	0.437694	0.416932	0.0761149	1.85884	8.7239	0.249678	0.0293083	1.74012	0.299283	low
TCGA-66-2771	0.920548	1	0.341135	0.400892	0.153062	0.936691	0.713407	1.10996	0.651323	1.37717	1.58159	0.0890216	0.334392	0.827243	1.01489	high
TCGA-85-A50M	2.36164	0	0.974484	0.904859	0.289439	0.747344	0.990255	1.04308	0.183436	1.56252	1.04359	0.462036	0	1.23813	0.695292	high
TCGA-77-A5GB	4.50959	0	0.212307	0.323612	0.123276	0.512628	2.05673	0.43537	0.381509	1.3726	1.2854	0.058662	0	1.09025	0.637274	high
TCGA-43-3394	1.51781	1	0.51456	0.491559	0.037238	0.389334	0.572756	0.474495	0.507066	1.03027	0.353998	0.038984	0.0732176	2.12527	0.731408	high
TCGA-77-8139	3.03014	0	0.245699	0.230089	0.268715	1.47935	1.85459	0.342616	0.557067	1.32976	1.21032	0.0480878	0.022579	5.22827	0.504431	low
TCGA-43-3920	0.767123	0	0.366318	0.111927	0.208192	1.12518	2.41313	0.35757	0.233135	1.4049	1.35868	0.114712	0.87974	1.35024	0.648037	high
TCGA-85-6560	1.74247	0	0.582865	0.426016	0.267902	0.71057	1.93989	0.614539	0.244285	1.00291	0.830469	0.278237	0.0209028	1.44791	0.647113	high
TCGA-22-4604	2.2274	0	0.436555	0.451464	0.091409	1.21089	1.68897	1.05518	0.77794	0.881192	1.83508	0.273413	0	4.40392	0.63639	high
TCGA-66-2780	1.30685	1	0.569179	0.322497	0.474282	0.420042	1.12654	0.765348	0.258744	1.46484	1.97287	0.0636564	0.019926	2.8788	0.565151	low
TCGA-90-7769	2.58082	0	0.47809	0.23527	0.0983182	0.47281	1.81217	0.833343	0.532472	1.13994	2.49363	0.265117	0	0.52171	0.763819	high
TCGA-18-3419	0.309589	0	0.168164	0.309138	0.312591	0.650695	0.904316	1.10549	0.183471	0.931041	0.334138	0.357339	0	1.60787	1.0709	high
TCGA-NK-A5CX	5.56712	0	0.216214	0.0762266	0.057066	0.248601	2.53344	0.141882	0.509946	3.09224	1.50954	0.12944	0	2.59072	0.559979	low
TCGA-66-2777	2.59178	0	0.163202	0.292916	0.426044	0.828575	3.4673	0.372399	0.283271	1.69354	3.63191	0.0116151	0	4.4469	0.304394	low
TCGA-70-6722	4.63014	0	0.353703	0.319228	0.215834	1.49334	4.57129	0.0789155	0.162077	1.83772	0.262378	0.0332285	0.426455	7.49304	0.195413	low
TCGA-56-8503	0.547945	1	0.611653	0.687714	0.170598	0.637018	0.933423	0.645454	0.47344	1.66174	2.71316	0.0517671	0	0.384841	0.641042	high
TCGA-34-5236	1.91507	0	0.209569	0.118742	0.181345	0.300955	0.540008	0.75146	0.228644	2.16192	1.20758	0.492197	0.04402	2.57004	1.08761	high
TCGA-XC-AA0X	1.09863	1	0.220841	0.0729917	0.297265	0.59354	2.77104	0.731387	0.474354	1.4794	7.11596	0	0	2.00825	0.368303	low
TCGA-85-A510	1.38904	1	0.769945	0.397473	0.345464	0.967479	0.86259	1.15034	0.630018	1.39873	1.78484	0.215274	0.525612	0.640147	1.00679	high
TCGA-77-A5G6	1.90137	0	0.188569	0.0789454	0.0423041	1.527	3.95582	0.41086	0.405035	1.7842	0.896113	0.0369063	0	1.5776	0.414733	low
TCGA-85-8354	0.287671	1	0.151442	0.111636	0.24709	0.365213	0.95012	0.652733	0.420575	1.163	2.56595	0.140116	0.131579	1.64257	0.878202	high
TCGA-22-1002	0.208219	1	0.493565	0.187189	0.154348	0.655691	2.01744	0.667397	0.456899	2.61293	3.31457	0.187344	0	1.1316	0.57533	low
TCGA-66-2767	2.80274	0	0.059846	0.0175824	0.241669	1.14193	2.62825	0.264266	0.418964	0.89996	0.702905	0.0468518	0	3.1347	0.57102	low
TCGA-85-A511	1.66301	0	0.293038	0.304194	0.146091	0.813719	1.42992	0.204314	0.31083	1.48861	5.13251	0	0.0119686	0.71061	0.492939	low
TCGA-22-1005	0.613699	0	0.320752	0.221452	0.335807	0.806087	2.18004	0.950457	0.102068	2.12847	1.3136	0.334811	0.117904	2.17788	0.650281	high
TCGA-77-8138	1.85753	0	0.446734	0.174371	0.307824	0.51234	2.00195	0.700818	0.121849	1.18836	2.15994	0.23732	0	1.25355	0.596679	low
TCGA-77-7138	1.89589	0	1.57333	2.05033	0.289935	3.88334	1.45418	0.391773	0.590057	2.76463	3.02195	0.197954	0.475061	3.92428	0.258908	low
TCGA-NC-A5HF	1.10411	1	0.345822	0.169817	0.127457	1.08981	1.56911	0.361674	0.636691	2.54288	2.03851	0	0.553879	1.47355	0.733412	high
TCGA-21-5782	0.506849	1	0.508121	0.124618	0.0693872	0.524357	1.17812	0.261856	0.295262	1.07024	3.68731	0	0.0812081	0.900026	0.518236	low
TCGA-18-3408	0.126027	0	0.32794	0.304455	0.117714	0.909617	1.50879	0.457296	0.375678	1.3239	1.27715	0.0684626	0	0.954294	0.676168	high
TCGA-43-7656	3.24384	0	0.565075	0.184277	0.51976	0.299798	2.68105	0.27579	0.323666	3.86667	2.71154	0.0552977	0.778929	3.04205	0.470668	low
TCGA-77-8153	2.68767	0	0.133143	0.187759	0.0531018	1.21862	1.55462	0.845793	0.310699	1.62594	1.50893	0.115816	0.0217519	1.37757	0.688194	high
TCGA-90-7766	2.16986	1	0.0759959	0.13173	0.0340983	0.290016	0.576115	0.185452	0.725488	1.13898	0.246636	0.11899	0	0.995155	1.28181	high
TCGA-94-8035	1.73973	1	0.653905	0.329336	0.377226	0.304322	1.07446	0.738156	0.475615	2.55498	1.09718	0.073132	0	1.26856	0.740033	high
TCGA-34-5239	1.13151	0	0.657965	0.102803	0.73134	0.271415	1.3838	0.510881	0.456815	1.51223	9.95573	0.0117069	0	2.0452	0.382345	low
TCGA-43-2576	0.767123	0	0.318708	0.221601	0.190667	2.23969	3.69356	0.0740706	0.338058	2.81987	5.43435	0.124754	0	6.49201	0.189685	low
TCGA-66-2768	0.290411	1	0.173022	0.10929	0.278184	0.579766	1.24381	0.774078	0.467993	1.29221	1.51077	0.0112879	0	1.76221	0.78321	high
TCGA-98-8023	0.953425	1	0.138867	0.311232	0.186923	0.78661	1.55577	0.359624	0.22726	1.0992	3.78938	0.139777	0.189599	1.96277	0.582758	low
TCGA-85-7710	0.671233	0	0.218157	0.0769115	0.215345	0.28631	1.8135	0.790945	0.249914	0.57466	4.85488	0.0512367	0	0.825278	0.535075	low
TCGA-85-7844	1.33151	0	0.13315	0.167231	0.0746779	0.76219	3.52417	0.185671	0.317775	1.18928	0.864244	0.0260598	0.012236	1.88887	0.439099	low
TCGA-58-8386	2.38082	1	1.03344	0.517748	0.375834	0.729026	0.972546	0.743297	0.228468	0.678504	0.595132	0.570595	0	1.1396	0.886031	high
TCGA-77-8143	2.54247	0	0.144486	0.489375	0.134288	0.596536	1.0036	0.0863479	0.532023	1.77175	3.13884	0.00807956	0.0075873	1.14122	0.711674	high
TCGA-58-A46K	1.28219	0	0.327831	0.71947	0.382443	0.681987	1.69683	0.205715	0.813699	1.97031	4.33176	0.141157	0.457925	5.24688	0.550171	low
TCGA-18-5595	1.03288	0	0.596346	0.230683	0.28987	0.901986	0.987307	1.20117	0.379531	1.15859	0.721926	0.272336	0.182674	2.74763	0.799957	high
TCGA-66-2773	1.00548	0	0.685125	0.990322	0.376572	1.48744	0.940265	0.871779	0.294322	0.814202	1.00057	0.0670456	0.0251843	3.23975	0.500964	low
TCGA-43-A474	0.221918	1	0.304073	0.118854	0.996558	0.819546	0.767229	1.00473	0.429111	0.640462	0.257436	0.13455	0	0.961787	1.41819	high
