# Supplementary material for: Establishment of a prognosis prediction model for lung squamous cell carcinoma related to PET/CT: basing on immunogenic cell death-related lncRNA
Source: BMC Pulm Med. 2023 Dec 15;23:511. doi: 10.1186/s12890-023-02792-y (PMC10724919; doi:10.1186/s12890-023-02792-y)
Supplement: Supplementary file 7 — Supplementary Material 7 [file 12890_2023_2792_MOESM7_ESM.xlsx]

## Sheet: Sheet1
Supplement table 6 LUSC patients in testing cohort
id	futime	fustat	MIR22HG	LINC02345	AC137932.2	AP001189.1	AC007823.1	AC087521.1	AP001189.3	LRRK2-DT	AC008972.2	LINC02471	AC009570.2	LNCOG	riskScore	risk
TCGA-90-A4EE	1.06575	0	0.340629	0.195145	0.372537	0.796593	2.83827	0.63827	0.203237	1.1087	1.85562	0.0833341	0	0.99122	0.515938	low
TCGA-39-5016	0.547945	1	0.308155	0.594807	0.442447	0.731404	1.90915	0.365251	0.735443	2.80839	5.98621	0.0482492	0.0566369	1.43475	0.567879	low
TCGA-56-8304	1.86027	0	0.0959773	0.0628401	0.104583	1.2979	1.35483	0.30591	0.523565	0.660071	6.24239	0.05367	0	1.15706	0.58521	low
TCGA-92-8063	2.73973	0	0.48806	0.460277	0.0875943	1.41053	1.18653	0.187159	0.209665	1.21174	0.328103	0.047761	0.430571	1.8108	0.605954	high
TCGA-43-8115	1.46027	1	0.282533	0.170381	0.647188	0.626993	0.629727	1.19231	0.340696	1.03104	1.10307	0.430733	0	2.46649	1.28388	high
TCGA-21-1080	0.750685	1	0.0773515	0.196347	0.090237	0.5659	1.81984	0.388307	0.147686	0.819709	2.22346	0.145335	0	1.21549	0.625062	high
TCGA-56-7582	0.526027	1	0.583772	0.181726	0.59631	0.943374	1.34421	0.329081	0.711437	1.1771	4.74505	0.0777904	0.529619	3.75895	0.624944	high
TCGA-58-8388	0.003	0	0.171799	0.0995048	0.022024	0.308394	1.38579	0.547579	0.140577	1.04777	0.86478	0	0	0.571349	0.662982	high
TCGA-56-7822	0.717808	1	0.151155	0.0917773	0.0678213	0.844157	1.26443	0.234199	0.769595	1.02212	4.90558	0.0525935	0.0123473	1.71056	0.696052	high
TCGA-56-7579	0.884932	0	0.811782	0.238496	1.35577	0.579288	0.353679	0.565996	0.430534	0.887571	3.93091	0.21184	0	7.74296	0.584967	low
TCGA-46-6025	0.386301	1	0.111922	0.259297	0.172175	0.30806	0.652023	1.80595	0.152636	0.464741	3.39509	0.463137	0.0117546	0.604851	1.0843	high
TCGA-L3-A4E7	1.11233	1	0.424703	0.126694	0.043975	0.565592	0.256203	0.592228	0.561377	1.0584	0.727029	0.12788	0.600444	0.95067	1.16795	high
TCGA-60-2709	1.64384	0	0.387304	0.409634	0.115852	0.789085	1.48493	0.7001	0.712085	1.57224	1.76904	0.1123	0	1.54446	0.757051	high
TCGA-63-A5ML	3.11781	0	0.354468	0.362889	0.103991	1.01264	2.82261	0.161594	0.05206	1.04435	1.46643	0.256157	0	2.02331	0.440213	low
TCGA-98-8020	0.69863	1	0.76665	0.637098	0.507788	0.846108	2.63396	0.509075	0.348512	0.983764	1.65872	0.428706	0.134196	1.06235	0.672938	high
TCGA-98-A53C	1.15616	1	0.0749919	0.294129	0.185063	0.57586	0.352865	0.130716	0.501133	1.67455	2.86838	0	0	1.74579	0.824815	high
TCGA-77-7335	1.67945	0	0.37846	0.233497	0.137154	0.634076	0.981722	0.700277	0.222335	1.00486	0.310437	1.09398	0.0214027	1.44017	1.82611	high
TCGA-90-A4ED	1.30411	0	0.512761	0.610115	0.0718966	1.72712	1.1561	0.279305	0.305939	0.931514	1.06978	0.100357	0	3.54378	0.473216	low
TCGA-21-5787	0.003	0	0.153655	0.0406284	0.149376	0.257434	2.45017	0.482094	0	0.845169	1.49601	0.0200487	0	1.19235	0.487388	low
TCGA-60-2716	2.39452	1	0.156919	0.0138305	0.149616	1.24879	2.36891	0.355576	1.31076	2.08456	0.70933	0.0307118	0	1.71236	1.04099	high
TCGA-21-5786	1.6274	0	0.30245	0.284344	0.0678525	1.42165	0	0.070292	0.384975	1.05311	0.934826	0.11839	0.148236	0.733432	1.00778	high
TCGA-O2-A5IB	0.476712	1	0.300559	0.0875344	0.1759	1.10929	1.16829	0.236892	0.623753	1.95457	1.87816	0.265991	0.153714	2.01542	0.940173	high
TCGA-LA-A446	1.32877	0	0.369547	0.342854	0.366529	0.678884	3.32518	0.298341	0.334217	1.18368	1.35262	0.213174	0	1.47156	0.542442	low
TCGA-63-7021	0.967123	1	0.406999	0.170392	0.0856006	0.799089	0.558565	0.195092	0.87421	0.95118	2.00489	0.248928	0.00935047	0.888265	1.20332	high
TCGA-22-5483	0.969863	1	0.264107	0.0698334	1.08132	0.447096	2.20065	0.402811	0.283643	1.90917	3.03056	0.0904583	0	0.816576	0.816109	high
TCGA-18-3411	0.975342	1	0.0805013	0.156095	0.113519	0.552336	1.89394	0.288657	0.241528	0.846124	2.53794	0.108038	0	1.67326	0.595675	low
TCGA-NC-A5HR	3.55342	0	0.378689	0.309045	0.125861	0.403391	1.14392	0.127127	0.535574	0.721923	0.702282	0	0.0103112	2.89778	0.648921	high
TCGA-60-2706	0.0383562	0	0.578221	0.588908	0.628421	0.670953	0.785993	0.770466	0.31893	0.824783	0.381268	0.181069	0	1.90695	0.87646	high
TCGA-77-A5G7	1.04932	0	0.066453	0.134712	0.141629	0.78863	1.2768	0.324329	0.0634388	1.12171	1.86397	0.0390181	0	4.30262	0.467169	low
TCGA-56-A5DS	1.69315	1	0.259225	0.0107518	0.109469	0.855842	3.08525	0.340214	0.582275	1.86523	5.78296	0.0238753	0	2.70674	0.348007	low
TCGA-56-A4BW	1.51233	1	0.217549	0.104587	0.177475	0.778668	1.11671	0.523988	0.566402	0.970066	1.13698	0.015483	0	1.26612	0.859225	high
TCGA-66-2782	0.561644	1	1.14272	0.260678	0.211121	0.663199	0.77315	0.515533	0.641697	1.81814	0.976484	0.0526236	0.840097	0.978021	0.780884	high
TCGA-85-7950	0.523288	1	0.316757	0.394993	0.384263	0.786219	1.21445	0.891586	0.515182	0.568336	0.946413	0.266349	0	2.38973	0.944866	high
TCGA-94-A4VJ	1.62466	0	0.229016	0.141295	0.0880767	0.982076	2.46309	0.216703	0.406023	1.17879	2.91231	0.0640321	0	1.14245	0.522046	low
TCGA-77-6843	0.747945	0	0.616512	0.106261	0.0614712	0.654176	1.54716	0.334327	0.418523	1.02044	0.622478	0.0107256	0	0.996683	0.603401	high
TCGA-58-8393	1.81096	1	0.473311	0.676405	0.439905	1.01484	2.46572	0.165002	0.613214	1.63268	2.08468	0.172037	0.0869915	1.52489	0.642908	high
TCGA-34-8455	3.13699	0	0.520995	0.27919	0.102856	2.1531	0.457608	0.159831	0.795781	2.97823	3.14978	0	1.14907	1.45544	0.898215	high
TCGA-18-4086	0.003	0	0.164172	0.37332	0.250449	0.728895	2.78096	0.618111	0.407485	0.795319	1.27872	0.167083	0	2.29313	0.593531	low
TCGA-56-8629	0.616438	0	0.127431	0.1213	0.445977	0.555098	0.799481	0.346508	0.218972	0.748513	1.34703	0.419001	0	1.63161	1.20203	high
TCGA-43-6143	2.15068	0	0.51115	0.550918	0.131055	0.815605	1.94703	0.44803	0.474023	1.33982	1.99066	0.0114333	0.0966303	4.41979	0.385449	low
TCGA-56-A4BX	1.89041	0	0.557961	0.0619272	0.268894	0.617438	3.1116	0.288167	0.749659	1.44535	6.24678	0.113248	0.12154	2.225	0.402012	low
TCGA-NC-A5HO	1.00274	1	0.0403898	0.0142395	0.253713	0.817672	0.91857	0.619538	0	0.568653	1.6666	0.03162	0.0445403	1.29286	0.718553	high
TCGA-85-A4QQ	0.175342	0	0.447248	0.0101076	0.0823277	0.525166	5.75581	0.263859	0.372223	1.36111	6.05054	0.0538673	0	1.83542	0.182899	low
TCGA-58-8391	0.0575342	0	0.147119	0.200395	0.888136	0.765594	1.57329	0.494225	0.510711	1.1217	1.19054	0.177998	0.0294976	1.24541	1.21289	high
TCGA-58-8387	1.6274	0	0.210338	0.218345	0.178265	0.424188	3.18909	0.293307	0.223108	0.799607	7.90983	0	0.223362	1.90424	0.275456	low
TCGA-18-3407	4.35068	0	0.2046	0.0998754	0.183603	0.263684	5.03577	0.307252	0.0901477	0.66237	2.36416	0.0616061	0	2.01513	0.272586	low
TCGA-46-3769	1.03836	0	0.822476	0.0790814	0.23484	0.584599	1.52457	0.182462	0.142758	1.00743	0.831975	0	0	0.43516	0.517844	low
TCGA-66-2737	1.09589	0	0.222072	0.163701	0.20834	0.665201	3.0398	0.464504	0.57818	0.971899	5.41001	0	0.163262	7.22594	0.24965	low
TCGA-63-A5M9	0.003	0	0.371278	0.12745	0.0789098	1.04765	0.919475	0.190743	0.223855	2.01754	0.779135	0.183577	0	1.64904	0.724415	high
TCGA-37-4133	1.30411	1	1.23189	0.352874	0.339178	0.797426	1.73456	1.14196	0.374187	1.49196	2.73887	0.208226	0.0102916	2.19975	0.420242	low
TCGA-92-8065	0.934247	1	0.145184	0.0469195	0.477709	0.317567	1.63196	1.51839	0.277198	0.586112	1.61547	0.0757737	0.0355786	0.633722	0.880934	high
TCGA-68-7756	2.27945	1	0.341513	0.341136	0.0612928	0.781971	2.42827	0.126993	0.521636	0.985768	1.79446	0.0356481	0.0167381	1.59007	0.525121	low
TCGA-43-8116	0.671233	1	0.204899	0.136735	0.223272	0.776489	4.40744	0.591853	0.335323	1.1743	4.46485	0.148952	0	1.53321	0.344503	low
TCGA-33-4582	1.3589	1	0.731699	0.715975	0.381904	0.817263	1.89712	0.801679	0.342127	1.63217	0.650778	0.187045	0	1.34706	0.601708	high
TCGA-56-8308	0.753425	1	0.520148	0.0818657	0.116692	0.746966	2.30181	0.531039	0.709364	1.36115	0.499535	0.305407	0.956	3.56781	0.835096	high
TCGA-56-8624	2.85753	1	0.269404	0.194087	0.199711	1.47837	2.22298	0.25317	0.246003	2.40807	3.97518	0.192569	0	1.05664	0.514813	low
TCGA-34-5927	0.419178	1	0.635798	0.511914	0.524287	0.753333	1.37455	2.21648	0.164043	1.05097	0.780751	0.309411	0	1.35011	0.789683	high
TCGA-85-7696	0.221918	1	0.308349	0.183969	0.111746	1.44055	1.09747	0.314214	0.271719	1.03415	0.472863	0.139268	0.340035	4.93506	0.573786	low
TCGA-66-2788	1.78082	0	1.05886	0.225079	0.237547	0.804395	1.88058	1.02054	0.178381	1.51812	1.4583	0.0487617	0	1.76718	0.379373	low
TCGA-NC-A5HK	0.947945	0	0.458634	0.0978663	0.389904	1.16608	1.628	0.471242	0.553049	1.02321	4.00649	0.0188974	0	1.26437	0.601568	high
TCGA-60-2703	3.10137	0	0.26541	0.166673	0.0223286	1.0422	1.87328	0.705507	0.475072	1.02459	10.444	0.246741	0	0.965419	0.407878	low
TCGA-60-2698	2.93699	0	0.563818	0.179662	0.223788	2.0043	1.22445	1.19445	0.828067	3.80817	4.70522	0.0339536	0.0159425	3.09207	0.515325	low
TCGA-77-A5GF	0.810959	1	0.437122	0.189133	0.517072	0.695371	1.32966	0.452542	0.40465	1.3596	0.92119	0.373321	0.0584293	0.770917	1.14414	high
TCGA-22-1011	4.50685	0	0.406329	0.109324	0.0671683	1.11072	0.436054	0.283303	0.408314	1.10724	0.95184	0.0669691	0.204389	2.30258	0.768337	high
TCGA-68-8251	0.003	0	0.334002	0.221488	0.0642266	0.399707	0.798275	0.166339	1.00211	1.18946	0.575166	0.0498059	0	2.77696	0.98014	high
TCGA-46-3765	0.003	0	0.200361	0.105956	0.219754	0.683806	0.907856	0.419091	0.0850102	0.822344	1.05279	0.104571	0	2.33218	0.681818	high
TCGA-96-7544	0.334247	1	0.32842	0.0182818	0.0310226	1.41903	1.57245	1.14491	0.396029	1.36073	0.528918	0.0270643	0.571845	1.86108	0.709743	high
TCGA-39-5035	2.57534	0	0.162113	0.0530708	0.09352	0.297472	1.56193	0.678176	0.221085	0.624068	3.47883	0.126914	0	0.539135	0.657542	high
TCGA-56-8504	3.6137	0	0.502991	0.117351	0.398268	0.38831	2.57559	0.474475	0.508422	2.75921	2.0988	0.173725	1.67491	4.99376	0.628776	high
TCGA-56-7823	1.03014	1	0.075143	0.062918	0.446732	0.131141	1.06073	0.864462	0.681478	0.739425	2.89158	0.0441205	0.0138108	1.47598	1.0286	high
TCGA-21-1076	0.482192	0	0.749158	0.467284	0.206853	0.820672	0.632704	0.522333	0.440109	1.72738	2.03054	0.045115	0.381297	2.01233	0.62659	high
TCGA-60-2719	2.76712	0	0.140211	0.128214	0.247712	1.72023	1.62188	0.519345	0.451749	1.3293	0.780069	0.219535	0.914833	2.19306	1.02203	high
TCGA-33-4532	0.252055	0	0.210058	0.121664	0.0605895	0.293278	0.658935	0.251071	0.401061	1.00853	0.222603	0.176195	0	1.09154	1.03575	high
TCGA-63-A5MI	0.953425	1	0.573209	0.0651889	0.431417	0.645403	1.36308	0.837989	0.635468	0.918158	4.23494	0.202661	1.49532	3.22842	0.874358	high
TCGA-66-2744	10.1918	0	0.824365	0.618436	0.120427	0.556742	1.59368	0.908938	0.21962	1.86909	3.11091	0.045026	0	2.11994	0.354466	low
TCGA-77-8136	0.271233	0	0.665695	0.599485	0.0973984	1.13148	0.567454	0.32288	0.442087	2.36172	3.31447	0	0.446846	2.27405	0.52289	low
TCGA-NK-A5CR	2.17534	1	0.157197	0.0877486	0.576014	0.197527	0.780765	1.20562	0.350156	0.507688	0.510167	0.0410218	0	1.98224	1.02433	high
TCGA-NC-A5HM	0.547945	0	0.563529	0.265668	0.376331	0.713596	2.11718	0.17361	0.350305	3.45215	2.7585	0.0410392	0	2.63139	0.427385	low
TCGA-68-7757	1.20274	1	0.135279	0.0238465	0.280728	0.958534	1.32613	0.518762	0.322858	1.18782	1.06623	0.357434	0.0124318	1.82067	1.01415	high
TCGA-98-A53H	0.747945	0	0.154816	0.0982452	0.125035	0.121044	1.16555	0.388591	0.118235	0.74062	0.114843	0	0	0.810917	0.748282	high
TCGA-21-1075	1.84932	0	0.125064	0.156524	0.538697	0.670504	1.09848	0.767339	0.143269	0.677808	0.950919	0.156654	0	1.6013	0.915121	high
TCGA-85-A512	1.02466	0	0.531704	0.309705	0.238568	1.47825	0.435107	0.419073	1.01517	1.38589	4.00851	0.0723924	0.18695	2.42177	0.845711	high
TCGA-37-3783	6.01918	1	0.271634	0.0675988	0.164894	1.33852	3.88454	0.289656	0.244059	1.26269	0.444483	0.0750545	1.60933	3.85924	0.472892	low
TCGA-85-8584	1.1726	1	0.386081	0.119099	0.33924	0.543528	1.6148	0.807557	0.214998	1.40276	2.13305	0.251877	0.0118265	1.73204	0.694076	high
TCGA-43-6771	2.26027	0	0.564402	0.113703	0.217062	0.660422	1.39109	0.356038	0.153943	1.8879	0.847319	0.0420814	0	2.11165	0.521787	low
TCGA-94-8490	4.83562	0	0.597409	1.29217	0.0869348	1.7899	0.683764	0.270181	0.739863	1.77948	1.36242	0.0505616	0.0118703	1.78543	0.645811	high
TCGA-NC-A5HN	4.61918	1	0.356982	0.159416	0.11746	1.18954	4.40463	0.215711	0.227193	1.6429	4.78865	0.111788	0	1.17731	0.2721	low
TCGA-92-7340	0.0438356	0	0.301176	0.381283	0.2027	0.428139	3.04901	0.190898	0.0784131	1.37198	5.33145	0.0535868	0.0100644	3.7845	0.245464	low
TCGA-56-7730	1.51781	1	0.261378	0.0489543	0.117277	1.04005	0.71743	0.18224	0.717376	1.36515	7.11944	0.0127891	0	1.09336	0.627968	high
TCGA-33-4586	2.6	0	0.119907	0.095115	0.412471	0.256697	0.78362	1.42124	0.343404	0.744253	0.81535	0.187743	0	1.22124	1.1648	high
TCGA-63-7022	0.449315	0	0.0539716	0.751598	0.108974	2.00441	1.39676	0.0940761	0.566759	1.39719	1.72657	0.105632	0	2.35584	0.688368	high
TCGA-39-5019	3.26027	0	0.356957	0.294594	0.320323	0.398699	1.14519	1.52722	0.24783	0.64847	1.36909	0.152428	0	1.03873	0.808155	high
TCGA-85-8351	2.06575	0	0.69442	0.165933	0.0830871	2.83965	4.74394	0.333538	1.06068	1.87827	0.643904	0.0604047	1.95132	3.72715	0.502446	low
TCGA-39-5037	0.003	1	0.236941	0.3502	0.245336	0.3359	0.771851	1.34703	0.104397	0.728439	0.49011	0.313914	0	0.68949	1.03799	high
TCGA-37-3789	0.183562	1	0.223895	0.0607189	0.208645	2.98169	1.99897	0.480325	0.789192	2.84197	6.88299	0.080899	4.68482	4.41034	1.04701	high
TCGA-85-7843	1.76164	0	0.248477	0.114976	0.292656	0.394618	2.0217	0.411456	0.177905	0.742926	0.374402	0.206683	0.0799198	1.40093	0.755866	high
TCGA-63-7020	4.96164	1	0.493709	0.316205	0.605489	0.919072	1.08411	1.20479	0.125684	1.06632	0.228897	0.167488	0.0120987	2.15502	0.769186	high
TCGA-51-6867	6.83836	0	0.0563465	0.0297975	0.0884866	0.369746	0.574451	1.17859	0.161372	0.84449	3.16097	0.022056	0.538518	0.983798	0.813964	high
TCGA-NC-A5HD	9.69863	0	0.366025	0.595356	0.925662	0.682928	0.495809	0.638006	0.22236	0.589382	0.138845	0.13025	0	1.69451	1.08875	high
TCGA-60-2696	1.22192	1	0.239694	0.163728	0.0873824	0.522898	2.13822	0.65804	0.543453	2.32236	1.59748	0.175922	0	2.8772	0.62273	high
TCGA-77-8154	0.772603	1	0.331589	0.268344	0.108203	0.854363	1.63117	0.210175	0.316548	2.19049	10.0626	0.0825973	0	0.964912	0.334403	low
TCGA-39-5027	1.11781	0	0.0552522	0.0746704	0.214854	0.210854	0.288869	1.1557	0.210984	0.41265	1.41744	0.115348	0	1.98298	0.94176	high
TCGA-66-2785	2.34521	0	0.112366	0.210454	0.163856	1.12563	2.37926	0.352551	0.50953	1.21203	4.16768	0.120956	0	2.82022	0.496984	low
TCGA-85-A4CL	0.936986	0	0.500477	0.164191	0.118516	0.473599	0.654148	0.0775436	0.185802	2.52555	0.708995	0.0217672	0.0102205	2.18456	0.591576	low
TCGA-J1-A4AH	0.684932	1	0.123204	0.120655	0.184267	1.05503	0.815907	0.181348	0.784108	1.06937	1.24397	0.0643023	0.0100641	1.59343	1.07495	high
TCGA-39-5039	2.24384	0	1.30883	0.854501	0.130501	2.02588	0.633595	0.811157	0.586169	1.864	3.35618	0.21505	0	1.36359	0.479544	low
TCGA-60-2708	0.778082	1	0.327451	0.0783366	0.283351	0.764141	1.13724	0.407692	0.357255	1.5509	0.477133	0.384528	0.171953	1.49737	1.11134	high
TCGA-77-A5G3	0.764384	1	0.138044	0.0942938	0.0387116	0.929941	1.97571	0.336869	0.0988371	1.12328	2.14404	0.0405266	0.279088	2.66129	0.46992	low
TCGA-60-2710	0.003	1	0.851135	0.342532	0.180138	0.502239	2.64475	0.683009	0.705214	2.16374	4.27369	0.188584	0	2.10292	0.422044	low
TCGA-22-5471	0.003	0	0.385216	0.206054	0.0715205	0.968092	1.25006	0.259321	0.710125	1.3594	0.160121	0.103991	0.234373	1.73943	0.911289	high
TCGA-98-A538	1.7726	0	0.550658	0.746674	0.107698	0.58351	1.21802	0.718644	0.53916	1.56894	2.53991	0.29845	0	1.56131	0.713302	high
TCGA-18-3417	1.06849	0	0.213732	0.0753517	0.150698	2.28495	0.885965	0.244818	0.49552	2.2326	1.57132	0.0239036	0.101013	8.2631	0.402105	low
TCGA-63-A5MS	1.43288	0	1.30648	0.609412	0.261535	0.830655	2.11221	2.2983	0.652392	2.06306	1.0437	0.377652	0	2.39807	0.543166	low
TCGA-39-5040	2.14247	1	0.115901	0.00817222	0.0208013	0.453091	0.981644	0.727284	0.575349	0.905378	2.68674	0.0181471	0.0170415	1.34907	0.801484	high
TCGA-77-8145	0.361644	1	0.0596091	0.0945688	0.106983	0.299609	0.0467472	0.976685	0.682864	0.189507	3.20582	0.139999	0	0.780573	1.25027	high
TCGA-58-A46J	2.70959	0	1.0835	0.673511	0.34116	0.971352	0.566477	1.39162	1.05251	1.33526	0.493529	0.252985	0	2.65513	0.953443	high
TCGA-66-2756	3.74521	0	0.26272	0.21226	0.157172	0.39737	2.47239	0.580056	0.0836013	1.0805	4.06014	0.0514191	0.0160955	1.52902	0.390255	low
TCGA-60-2695	1.61096	1	0.175009	0.0719828	0.202853	0.317645	1.55546	0.640608	0.0835352	0.472481	0.973664	0.0685046	0.0107218	0.891221	0.694348	high
TCGA-43-8118	1.43836	0	0.412686	0.63726	0.325893	0.636104	1.29456	0.61	0.441243	0.794693	2.52559	0.374773	0.0121359	1.00876	0.901038	high
TCGA-52-7622	0.975342	0	0.195394	0.0344433	0.0125244	0.233833	1.75125	0.486551	0.479653	2.39179	3.52008	0.0218527	0	0.812274	0.605225	high
TCGA-63-A5MV	3	1	0.233511	0.0601604	0.169249	0.426337	3.52166	0.77648	0.205772	1.34877	2.16524	0.0984359	0	4.02479	0.333049	low
TCGA-NC-A5HH	2.4137	0	0.71984	0.359523	0.098689	0.670015	2.19535	0.39036	0.763544	1.23506	2.15075	0.0626159	0.0294005	2.67658	0.486205	low
TCGA-77-8150	1.25205	1	0.23183	0.0297207	0.539007	0.80036	2.34697	0.132249	1.04621	1.26985	3.84983	0	8.1964	5.9489	3.01911	high
TCGA-56-8628	1.9863	0	0.766942	0.302672	0.0719049	1.21142	3.10604	0.446941	0.349686	1.79185	3.2161	0.0358458	0	1.06592	0.316287	low
TCGA-85-8277	0.224658	1	0.330758	0.147844	0.0583025	0.547558	0.815225	0.181196	0.202985	2.40708	0.60244	0.0369916	0.382116	2.23436	0.676251	high
TCGA-43-5668	1.16986	0	0.47842	0.775872	0.10733	1.42943	3.87697	0.311329	0.578512	1.93139	3.0166	0.0499389	1.79378	3.24844	0.407553	low
TCGA-33-4547	1.03288	1	0.0533946	0.127064	0.203638	0.357831	0.544357	1.89864	0.815564	0.590083	0.569369	0.0418012	0	2.09759	1.25559	high
TCGA-85-6175	0.580822	1	0.233719	0.0507065	0.153267	0.346394	0.874149	0.664356	0.308933	0.48991	0.61681	0.0140748	0.0132173	1.8834	0.769167	high
TCGA-33-4538	2.58082	0	0.656088	0.079511	0.25758	1.11067	0.996888	0.543212	0.861202	1.77542	1.25474	0.16051	0	2.14784	0.895691	high
TCGA-77-8131	0.003	0	0.193442	0.0477388	0.216987	0.30789	1.63839	1.10596	0.110801	0.749692	2.38562	0.0605761	0.0142214	1.97018	0.563766	low
TCGA-98-A53A	0.50137	0	0.277174	0.110747	0.0994914	0.717209	1.04337	0.79878	0.246962	1.13015	3.2212	0.0289322	0	1.39805	0.584786	low
TCGA-92-7341	0.942466	1	0.724309	0.481985	0.584977	0.859572	0.795233	0.820637	0.518591	0.663394	0.470133	0.269344	0	1.89694	0.98403	high
TCGA-77-A5GH	2.73151	0	0.0520887	0.0612132	0.0545335	0.349079	3.34966	0.520553	0.364658	0.609822	2.47937	0.0951505	0	1.01051	0.517991	low
TCGA-34-8456	2.03288	0	0.272207	0.280519	0.253666	0.625617	1.34652	0.131393	0.119935	1.21725	3.59191	0	0.0153938	0.731181	0.534857	low
TCGA-63-A5MP	0.517808	0	0.971354	1.31713	0.293349	0.73025	2.37319	0.338627	0.320987	1.58929	1.93995	0.102368	0	2.17431	0.329844	low
TCGA-94-7557	9.6411	0	0.52472	0.35842	0.225625	0.604395	1.68029	0.624991	0.333946	1.39014	0.831187	0.22251	0	2.48124	0.626275	high
TCGA-85-8070	1.04384	0	0.424266	0.237718	0.367127	2.28477	1.97256	0.464843	0.289301	2.33977	1.93891	0.0948988	0.924589	6.52574	0.407433	low
TCGA-21-1072	0.745205	1	0.43285	0.928328	0.652774	1.29932	1.2258	0.192813	0.482086	2.86141	1.27098	0.16002	2.13915	2.0993	1.21906	high
TCGA-46-6026	0.123288	1	0.281096	0.513759	0.152676	0.772523	0.440887	0.639537	0.45195	0.645038	2.96314	0.0347466	0	1.5068	0.727947	high
TCGA-90-A59Q	1.52877	1	0.504161	0.0959812	0.0904841	0.366026	3.98541	0.787393	0.192517	1.11128	1.92604	0.0789388	0	1.52578	0.32653	low
TCGA-34-5241	1.63014	0	0.12435	0.0931599	0.14646	0.360251	2.24294	0.335964	0.267098	1.67074	6.67324	0.109519	0	2.48776	0.385505	low
TCGA-34-5928	0.210959	0	0.12767	0.096772	0.143209	1.46877	1.28157	0.320453	0.536268	1.53849	1.49162	0.289853	0.00938597	1.93188	0.955116	high
TCGA-22-4605	0.550685	1	0.220086	0.0905235	0.105333	0.979192	3.544	0.347819	0.616302	0.99511	3.29241	0	0	1.23819	0.444863	low
TCGA-85-A4CN	0.287671	1	1.38583	0.964126	0.455989	1.28991	1.62297	1.57175	0.740864	3.21692	1.54202	0	0.896569	4.2478	0.411938	low
TCGA-39-5022	1.03562	0	0.459581	1.09368	0.231984	2.12816	2.13247	0.320432	1.20652	1.1132	0.781272	0.0449742	0.0703901	3.00908	0.696802	high
TCGA-85-7699	3.85479	1	0.551345	0.357235	0.187207	0.961177	1.42569	0.519476	0.341408	1.35804	1.24355	0.093326	0	1.04069	0.62801	high
TCGA-37-5819	1.65753	1	0.132548	0.14019	0.0148681	0.61995	2.3908	0.76243	0.442874	2.95976	3.47208	0.025942	0	1.54284	0.489567	low
TCGA-85-8276	0.358904	0	0.213109	0.212874	0.140241	0.65855	2.96371	0.307077	0.434012	1.01088	4.50543	0.0556124	0.0208897	1.81908	0.41382	low
TCGA-56-5898	1.16986	0	0.825808	0.531891	0.285022	1.60086	0.921617	0.708647	0.697387	1.52906	1.69345	0.236222	0	3.97432	0.620258	high
TCGA-22-4601	0.515068	1	0.182893	0.0493077	0.0868888	0.105144	1.38368	0.21003	0.143786	0.390888	0.628475	0.0505348	0	1.94101	0.6448	high
TCGA-66-2765	5.25479	0	0.0924075	0.00977352	0.124386	0.748298	2.11608	0.541203	0.317578	0.514811	1.31955	0.0289373	0.0135871	1.72098	0.618936	high
TCGA-85-A513	0.0575342	0	0.269594	0.257982	0.0691219	1.90351	1.11753	0.751873	0.551498	1.68501	4.01757	0.120605	0.0849424	1.34488	0.668734	high
TCGA-39-5028	1.04932	0	0.430295	0.0758506	0.177622	0.658441	1.80873	1.17605	0.0985866	2.2982	2.56951	0.0538986	0	3.25558	0.395272	low
TCGA-22-5485	0.003	0	0.181273	0.303563	0.18707	0.460621	1.8765	0.176944	0.380711	1.48739	3.17683	0.340592	0	1.10775	0.773184	high
TCGA-18-4083	0.975342	0	0.284925	0.117193	0.21307	0.861911	0.148964	0.629081	0.544002	0.862687	0.88066	0.0371766	0	2.48737	0.930048	high
TCGA-85-8350	1.98356	0	0.85053	0.618988	0.332556	0.797313	3.86866	0.194847	0.881547	2.85848	1.11539	0.0475612	0	5.23289	0.299244	low
TCGA-60-2713	0.427397	1	0.219106	0.115869	0.814567	1.11876	0.343658	1.57131	0.83667	0.796083	0.783644	0.465587	0.483243	1.63952	2.56009	high
TCGA-33-6738	0.003	0	0.437839	0.289426	0.165757	0.840536	2.42502	0.591466	0.156742	1.45824	2.00456	0.0428464	0.0905309	2.90653	0.376805	low
TCGA-56-8625	3.63836	0	0.141043	0.29609	0.247384	0.311493	0.784328	0.160919	0.171368	0.675511	1.59318	0.0803047	0	6.60422	0.467902	low
TCGA-66-2793	2.9863	0	0.157396	0.0713447	0.0706216	0.703209	1.41068	0.266514	0.257584	0.851	2.87723	0.017603	0	1.37406	0.582513	low
TCGA-34-2600	1.07945	0	0.885945	0.25699	0.171081	0.548009	1.12573	0.250209	0.449645	1.68077	2.46449	0.0263385	0	4.2424	0.386684	low
TCGA-37-A5EM	0.854795	1	0.151656	0.0475259	0.105849	0.230559	2.3258	0.46995	0.0643454	0.775503	1.39061	0.0131919	0	1.17684	0.51197	low
TCGA-O2-A52W	3.1589	1	0.381681	0.222545	0.0856274	0.934612	1.17427	0.481059	0.50451	1.65345	3.87945	0.183881	0	1.19612	0.677796	high
TCGA-96-A4JK	0.942466	0	0.691743	0.654979	0.328111	3.44926	0.991972	0.275601	0.830175	1.68153	2.73062	0.0928365	0.01453	5.06113	0.480092	low
TCGA-77-A5G8	0.805479	1	0.0668368	0.185562	0.0224915	0.153971	1.04831	0.466004	0.0638051	0.65769	3.62552	0.235461	0.0122842	0.729348	0.711221	high
TCGA-77-7338	1.95068	1	0.351797	0.281644	0.105231	0.511636	1.12655	0.163522	0.447787	1.19387	0.706779	0.195084	0	0.59717	0.919642	high
TCGA-56-8309	1.4411	1	0.0891515	0.0523842	0.226672	0.360966	2.37711	0.48691	0.595754	0.355408	1.06088	0.116324	0.720961	1.77276	0.93358	high
TCGA-77-A5G1	0.003	0	0.445417	0.119955	0.0499631	2.16621	2.85269	0.146652	5.26792	2.30764	3.17792	0.213097	0.0727688	1.33215	8.17395	high
TCGA-22-5473	0.003	0	0.211619	0.430683	0.120846	0.816534	2.08201	0.388985	0.477502	1.32224	1.30222	0.0451828	0	1.79143	0.602293	high
TCGA-63-A5MB	0.821918	1	0.2015	0.183062	0.361641	0.95219	1.41004	1.06989	0.651065	1.13102	0.876718	0.254825	0.535574	2.0297	1.21411	high
TCGA-60-2707	0.003	0	0.0765678	0.064111	0.111653	0.529165	0.99077	0.627275	0.0730948	0.556391	1.77494	0.119886	0	0.724132	0.774265	high
TCGA-98-A539	0.339726	1	0.206351	0.0242498	0.0462934	0.441757	1.07884	0.539526	0.722302	1.60361	1.9134	0.107698	0	0.250198	1.04092	high
TCGA-52-7811	1.08493	1	0.37583	0.451918	0.138517	0.719621	0.88421	0.421133	0.589429	0.967237	0.734318	0.0525405	1.26309	1.7186	1.05503	high
TCGA-77-8009	0.00273973	1	0.274999	0.13117	0.145163	0.397498	1.42084	0.383474	0.586822	1.44487	2.33995	0.227953	0	0.753166	0.919777	high
TCGA-58-A46M	1.06575	1	1.04796	0.205586	0.0758395	2.37877	1.64368	0.400687	0.839066	2.59468	0.767976	0.0132325	0.0124263	1.13128	0.553901	low
TCGA-56-6545	1.75342	1	0.182333	0.394456	0.0966848	1.13861	1.6119	0.208027	1.04438	1.45544	2.67436	0.0908367	1.32828	1.88116	1.13829	high
TCGA-18-3412	0.980822	0	0.89397	0.620492	0.20557	0.948585	0.876346	0.140242	0.042671	3.09244	2.10343	0.0437415	0.0410765	3.05667	0.348294	low
TCGA-85-6798	1.04932	0	0.571737	0.326346	0.0732944	1.93099	0.854043	1.68943	0.363869	2.77798	1.96911	0.149199	0.0600467	1.82219	0.613212	high
TCGA-22-5472	0.0849315	0	0.153334	0.166036	0.324338	0.336413	1.06506	1.14545	0.334581	0.72292	2.47799	0.0685949	0	1.91228	0.758449	high
TCGA-77-8148	1.40548	1	0.569529	0.281104	0.233636	0.886037	1.30164	0.703417	0.341751	1.15288	2.15766	0.203825	0.0119629	0.852331	0.701492	high
TCGA-33-AAS8	1.42192	0	0.361563	0.379753	0.365013	1.85936	3.49709	0.262595	0.258872	1.06736	0.907997	0.235881	0.0110755	2.06043	0.479408	low
TCGA-22-4591	0.936986	1	0.118689	0.146454	0.125874	0.674895	1.76005	0.17303	0.473824	1.05522	1.67084	0.0929184	0.00793248	2.13509	0.691742	high
TCGA-66-2794	0.589041	1	0.398553	0.178832	0.170697	0.748678	3.26764	0.442085	0.51883	2.00207	0.856707	0.0283651	0	2.21412	0.458749	low
TCGA-58-8390	1.84932	1	0.388615	0.210077	0.0988075	1.61687	0.954924	0.298048	0.667778	1.13349	0.912874	0.0811295	0.304746	2.33711	0.827954	high
